# Supplementary material for: Genome-streamlined SAR202 bacteria are widely present and active in the euphotic ocean
Source: ISME J. 2025 Apr 8;19(1):wraf049. doi: 10.1093/ismejo/wraf049 (PMC11994032; doi:10.1093/ismejo/wraf049)
Supplement: Supplement_Table_wraf049 [file supplement_table_wraf049.xlsx]

## Sheet: Table S1
ID	order	PR gene	Estimated evalue_size (CheckM)	GC	Completeness	Contamination	Classification of SAR202	Contigs	Assembled size	CDs	genes	rR	tRNA	tmR	Coding proportion
GCA993	1		1.905e+06	0.533519	69.97	0	Unclustered SAR202	81	1332930	1268	1291	1	21	1	0.878318
GCA769	2		3.0682e+06	0.628166	87.62	6.66	Unclustered SAR202	674	2688360	2723	2756	4	29		0.804503
BMD183	3		2.67525e+06	0.59336	95.71	1.08	Unclustered SAR202	135	2560478	2338	2387	3	45	1	0.832722
BMD139	4		2.78831e+06	0.582098	87.79	0.99	Unclustered SAR202	237	2447859	2291	2338	3	43	1	0.81017
GCA986	5		2.63058e+06	0.626075	51.98	0	Unclustered SAR202	201	1367375	1480	1502	1	20	1	0.840746
GCA574	6		1.53584e+06	0.507177	76.07	0.99	Unclustered SAR202	62	1168317	1202	1245	3	40		0.869814
BMD92	7		2.4132e+06	0.608206	84.82	0.5	Unclustered SAR202	68	2046877	1994	2034	1	38	1	0.85672
BMD133	8		2.96526e+06	0.651341	73.36	0.99	Unclustered SAR202	204	2175312	2224	2249		25		0.833287
GCA583	9		2.10566e+06	0.657999	92.74	0	Unclustered SAR202	60	1952790	1890	1935	3	41	1	0.867297
GCA1175	10		2.59452e+06	0.634657	97.03	1.68	Unclustered SAR202	86	2517464	2455	2504	3	46		0.885046
GCA1497	11		2.2874e+06	0.653782	67.62	1.19	Unclustered SAR202	314	1546739	1512	1538	1	25		0.829479
GCA1021	12		2.62462e+06	0.634686	78.85	4.16	Unclustered SAR202	374	2069513	2162	2186	1	22	1	0.835796
GCA525	13		1.68686e+06	0.448139	94.88	0	Unclustered SAR202	13	1600497	1490	1540	3	46	1	0.897108
BMD107	14		1.46145e+06	0.635807	76.78	0	Unclustered SAR202	77	1122098	1120	1159	3	36		0.823467
GCA1041	15		1.7992e+06	0.647902	77.89	0.99	Unclustered SAR202	165	1401397	1432	1457		24	1	0.859198
GCA158	16		1.32507e+06	0.405598	94.39	0.99	Unclustered SAR202	30	1250736	1188	1236	1	46	1	0.900766
BMD155	17		1.47359e+06	0.622291	66.17	4.95	Unclustered SAR202	247	975074	1094	1115	1	20		0.804217
BMD124	18		2.63595e+06	0.617669	69.7	5.45	Unclustered SAR202	317	1837259	1881	1909	2	26		0.839102
GCA773	19		1.86874e+06	0.643594	87.23	2.26	Unclustered SAR202	228	1630098	1635	1670	1	33	1	0.845685
GCA623	20		2.08298e+06	0.604528	93.73	0	Unclustered SAR202	63	1952380	1794	1847	4	48	1	0.897334
GCA1046	21		3.35361e+06	0.629671	68.05	3.19	SAR202 group Ie	508	2282130	2412	2437		25		0.814391
GCA978	22		2.0785e+06	0.650256	74.59	0.2	SAR202 group Ie	228	1550354	1561	1586		25		0.87291
GCA1172	23		2.41841e+06	0.647092	96.7	0.33	SAR202 group Ie	102	2338606	2152	2202	3	46	1	0.872039
BMD77	24		2.50513e+06	0.647342	75.9	4.13	SAR202 group Ie	116	1901397	1811	1841		29	1	0.83528
BMD144	25		2.80948e+06	0.615776	93.4	0	SAR202 group Ie	97	2624054	2481	2514	1	32		0.846308
GCA844	26		3.8608e+06	0.559472	96.7	0.11	SAR202 group Ie	82	3733397	3297	3343	1	44	1	0.870583
BMD82	27		3.08006e+06	0.563665	92.57	2.97	SAR202 group Ie	159	2851208	2744	2794	2	47	1	0.847451
BMD6	28		2.67317e+06	0.556432	74.75	2.48	SAR202 group Ie	312	1998198	1928	1959		31		0.807122
GCA78	29		3.51629e+06	0.560726	86.57	0	SAR202 group Ie	223	3044049	2915	2942		25	2	0.79847
BMD142	30		2.97881e+06	0.56993	95.21	0	SAR202 group Ie	119	2836128	2717	2753	1	34	1	0.858962
GCA1310	31		3.13962e+06	0.585187	98.18	0.5	SAR202 group Id	212	3082477	2865	2915	4	46		0.853392
GCA237	32		2.62908e+06	0.613418	97.69	0	SAR202 group Id	41	2568346	2279	2324	2	42	1	0.841906
BMD161	33		2.83436e+06	0.594558	65.96	0	SAR202 group Id	86	1869547	1732	1757		25		0.837787
BMD201	34		2.90056e+06	0.596935	73.21	0	SAR202 group Id	147	2123502	1974	1999		25		0.826192
GCA898	35		2.45254e+06	0.562766	85.81	1.1	SAR202 group Id	288	2104525	1946	1996		42	8	0.818939
BMD135	36		2.2992e+06	0.591725	95.71	0	SAR202 group Id	98	2200568	2008	2044	2	34		0.838924
GCA220	37		1.63312e+06	0.303221	89.44	1.98	SAR202 group Ic	27	1460664	1476	1510	2	31	1	0.94198
GCA190	38		1.25613e+06	0.298534	54.7	0	SAR202 group Ic	13	687104	687	700		13		0.941077
GCA182	39		1.40901e+06	0.359104	86.77	3.08	SAR202 group Ic	56	1222601	1181	1208	1	25	1	0.926056
GCA895	40	Proteorhodopsin	1.12947e+06	0.316971	60.4	0	SAR202 group Ic	64	682200	694	714		20		0.919723
GCA233	41		1.10957e+06	0.310228	58.87	1.69	SAR202 group Ic	42	653203	676	689		12	1	0.93215
GCA1352	42	Proteorhodopsin	1.52648e+06	0.314588	63.33	0	SAR202 group Ic	32	966721	978	1012	3	30	1	0.949031
GCA899	43		1.5142e+06	0.327438	85.31	2.48	SAR202 group Ic	50	1291768	1299	1333	2	31	1	0.935718
GCA227	44		1.27516e+06	0.319639	67.09	0	SAR202 group Ic	26	855507	869	883		14		0.953762
GCA540	45	Proteorhodopsin	1.30352e+06	0.333876	57.65	0	SAR202 group Ic	23	751477	740	763	1	22		0.945672
GCA221	46	Proteorhodopsin	1.30789e+06	0.326373	75.03	0	SAR202 group Ic	25	981310	1004	1025	1	19	1	0.951564
GCA214	47		1.56122e+06	0.303735	83.33	0	SAR202 group Ib	16	1300963	1314	1349	2	33		0.944862
BMD47	48		1.69699e+06	0.309292	71.93	0	SAR202 group Ib	9	1220642	1217	1252	2	33		0.940577
GCA637	49	Proteorhodopsin	1.63557e+06	0.29044	89.69	3.08	SAR202 group Ib	108	1466943	1537	1576	2	37		0.913524
GCA222	50	Proteorhodopsin	1.96582e+06	0.316957	70.79	1.32	SAR202 group Ib	28	1391602	1366	1397	1	30		0.930867
GCA485	51	Proteorhodopsin	1.55163e+06	0.30916	85.97	1.98	SAR202 group Ib	66	1333938	1360	1399	3	36		0.929032
BMD1	52		1.42827e+06	0.307369	85.34	0	SAR202 group Ib	43	1218888	1219	1242		22	1	0.936604
GCA518	53	Proteorhodopsin	1.33926e+06	0.307034	93.97	3.45	SAR202 group Ib	66	1258504	1283	1308	1	23	1	0.933233
GCA49	54	Proteorhodopsin	1.61738e+06	0.309598	82.18	5.94	SAR202 group Ib	47	1329160	1338	1376	3	34	1	0.937884
GCA179	55	Proteorhodopsin	1.58265e+06	0.305571	87.29	4.95	SAR202 group Ib	37	1381496	1400	1435	2	33		0.939425
GCA198	56		1.49498e+06	0.305261	83.66	4.95	SAR202 group Ib	36	1250697	1247	1268		21		0.945357
GCA193	57		1.37891e+06	0.308442	68.21	0	SAR202 group Ib	35	940553	940	954		14		0.940329
GCA215	58		1.50715e+06	0.312695	79.21	4.95	SAR202 group Ib	21	1193812	1215	1249	2	32		0.945047
BMD2	59	Proteorhodopsin	1.51335e+06	0.311447	77.23	4.95	SAR202 group Ib	52	1168763	1200	1225		25		0.932027
GCA508	60	Proteorhodopsin	1.56386e+06	0.311424	88.91	1.98	SAR202 group Ib	46	1390430	1413	1446	1	32		0.942448
GCA531	61		1.43778e+06	0.311659	86.44	0	SAR202 group Ib	79	1242821	1252	1286	2	32		0.921364
GCA186	62		1.45579e+06	0.310263	91.88	4.51	SAR202 group Ib	42	1337577	1356	1392	4	32		0.936271
GCA213	63		1.65145e+06	0.318824	64.36	0.59	SAR202 group Ia	15	1062871	1042	1066	1	23		0.935159
GCA205	64		1.75148e+06	0.315484	78.88	1.98	SAR202 group Ia	33	1381570	1348	1378	1	28	1	0.925573
BMD110	65		1.82684e+06	0.387014	74.09	0	SAR202 group Ia	45	1353509	1260	1291		30	1	0.899134
GCA548	66		1.8843e+06	0.385943	69.7	1.98	SAR202 group Ia	290	1313356	1203	1224		20	1	0.798708
GCA238	67		1.99438e+06	0.383241	74.68	0	SAR202 group Ia	77	1489405	1388	1422	1	32	1	0.896244
GCA191	68	Proteorhodopsin	1.66236e+06	0.317083	83.11	0.99	SAR202 group Ia	51	1381584	1334	1365		31		0.927647
GCA199	69	Proteorhodopsin	1.44617e+06	0.311275	93.73	0.99	SAR202 group Ia	34	1355491	1322	1353	2	28	1	0.944346
GCA201	70	Proteorhodopsin	1.45763e+06	0.314658	95.71	0.99	SAR202 group Ia	18	1395102	1361	1405	3	40	1	0.948177
GCA544	71		1.58089e+06	0.313781	70.51	0.43	SAR202 group Ia	35	1114687	1061	1099	3	33	2	0.934587
GCA235	72	Proteorhodopsin	1.49268e+06	0.314145	90.35	0	SAR202 group Ia	33	1348634	1312	1354	2	39	1	0.940302
BMD71	73		2.62815e+06	0.507296	88.12	0.99	SAR202 group Ia	169	2315926	2069	2118	1	48		0.84687
BMD79	74		2.60953e+06	0.583574	92.08	1.16	SAR202 group Ia	274	2402855	2282	2312	1	29		0.793655
BMD131	75		2.23879e+06	0.576303	79.01	0.17	SAR202 group Ia	257	1768869	1647	1673	1	25		0.813806
BMD46	76		2.57101e+06	0.575911	80.09	0.17	SAR202 group Ia	239	2059120	1878	1911	2	31		0.819614
GCA530	77		2.00951e+06	0.577304	65.13	1.98	SAR202 group Ia	291	1308797	1265	1273		8		0.788265
BMD27	78		2.21411e+06	0.574492	89.97	0.09	SAR202 group Ia	195	1992038	1832	1866	1	33		0.821013
GCA79	79		2.67273e+06	0.554407	81.02	0	SAR202 group Ia	225	2165445	1933	1966		32	1	0.765615
BMD206	80		2.68496e+06	0.576567	70.96	2.31	SAR202 group Ia	176	1905249	1785	1808	1	22		0.823899
GCA232	81		1.91713e+06	0.462916	83.66	5.5	SAR202 group Ia	78	1603874	1438	1462	1	23		0.87732
BMD80	82		3.21879e+06	0.473406	77.72	1.82	SAR202 group Ia	255	2501647	2229	2256		26	1	0.840123
GCA535	83		2.01565e+06	0.4619	89.77	0	SAR202 group Ia	69	1809448	1634	1678	1	42	1	0.89139
GCA170	84		2.2442e+06	0.462302	53.44	0	SAR202 group Ia	100	1199300	1078	1098	1	19		0.851541
GCA509	85		2.47982e+06	0.463719	91.75	1.98	SAR202 group Ia	121	2275237	2032	2070	2	35	1	0.873978
GCA483	86		2.32819e+06	0.464396	83.14	0	SAR202 group Ia	138	1935661	1747	1784	1	35	1	0.868223
GCA811	87		2.66164e+06	0.54068	98.68	0	SAR202 group Ia	49	2626509	2466	2516	3	46	1	0.852931
BMD76	88		2.9345e+06	0.535664	87.59	0	SAR202 group Ia	91	2570327	2334	2380	2	44		0.838082
BMD14	89		2.35248e+06	0.531145	89.77	2.97	SAR202 group Ia	168	2111818	1907	1947		40		0.816861
GCA167	90		2.61012e+06	0.526412	86.58	2.97	SAR202 group Ia	234	2259844	2004	2034	2	28		0.7865
GCA70	91		2.40671e+06	0.441911	85.42	0.99	SAR202 group Ia	217	2055814	1802	1823	1	19	1	0.811144
GCA564	92		2.26735e+06	0.4478	95.87	0.99	SAR202 group Ia	99	2173708	1901	1941	3	36	1	0.862867
GCA71	93		2.26304e+06	0.511078	91.28	0	SAR202 group Ia	64	2065707	1844	1881		36	1	0.840229
GCA1351	94		2.25693e+06	0.514859	83.76	0	SAR202 group Ia	58	1890407	1638	1679	3	37	1	0.854765
GCA1311	95		2.55313e+06	0.519517	97.03	0.99	SAR202 group Ia	24	2477300	2248	2282		34		0.879278
JH545	96		3091874	0.52	100	0	SAR202 group Ia	1	3091874	2785	2837	3	48	1	0.868249
JH1073	97		3094136	0.52	100	0	SAR202 group Ia	1	3094136	2791	2842	3	47	1	0.867757
GCA843	98		3.05202e+06	0.504186	96.7	3.08	SAR202 group Ia	134	2951305	2685	2727	1	41		0.845912
GCA1430	99		2.58635e+06	0.502834	53.51	0	SAR202 group Ia	82	1383956	1197	1229	3	28	1	0.830145
GCA1314	100		2.35627e+06	0.50933	93.73	0	SAR202 group Ia	103	2208531	1975	2013	1	37		0.834964
GCA1309	101		3.65699e+06	0.51944	72.57	0	SAR202 group Ia	180	2653881	2378	2421		42	1	0.851011
GCA228	102		2.07228e+06	0.303007	89.77	0.2	SAR202 group IIa	37	1860284	1786	1831	3	41	1	0.93843
GCA219	103		1.79508e+06	0.304344	95.38	0.2	SAR202 group IIa	18	1712152	1629	1672	2	40	1	0.936552
GCA1334	104	Proteorhodopsin	1.50409e+06	0.302849	93.4	0.2	SAR202 group IIa	22	1404821	1369	1410	2	38	1	0.935999
BMD190	105		1.77252e+06	0.340003	94.72	4.06	SAR202 group IIa	60	1678929	1585	1633	6	42		0.897612
GCA225	106		2.6502e+06	0.309382	93.73	4.95	SAR202 group IIa	30	2484032	2691	2832	3	136	2	0.893
GCA1335	107		1.5391e+06	0.336841	92.74	0.79	SAR202 group IIa	40	1427360	1345	1390	3	41	1	0.920072
GCA542	108		1.56057e+06	0.320213	92.74	0	SAR202 group IIa	25	1447273	1388	1431	1	41	1	0.924186
BMD154	109		2.08119e+06	0.337381	70.17	0	SAR202 group IIa	46	1460372	1343	1375		31	1	0.898178
GCA216	110		1.51177e+06	0.325962	92.83	0	SAR202 group IIa	19	1403377	1343	1375	1	30	1	0.924529
GCA1340	111		1.51267e+06	0.326548	94.72	3.96	SAR202 group IIa	31	1432798	1371	1415	3	40	1	0.922714
BMD111	112		1.70359e+06	0.358907	70.53	0.99	SAR202 group IIa	154	1201542	1133	1154		21		0.840426
GCA534	113		2.14959e+06	0.358223	95.51	3.17	SAR202 group IIa	67	2053070	1883	1932	4	44	1	0.909195
BMD64	114		2.21028e+06	0.364632	92.05	0.99	SAR202 group IIa	156	2034565	1901	1947	2	43	1	0.867313
GCA202	115		1.41255e+06	0.299114	67.76	0.99	SAR202 group IIa	24	957141	962	985	1	21	1	0.946519
GCA197	116	Proteorhodopsin	1.52701e+06	0.300204	83.69	1.98	SAR202 group IIa	28	1277955	1274	1313	3	35	1	0.946619
GCA1349	117	Proteorhodopsin	1.44074e+06	0.307964	90.76	0	SAR202 group IIa	23	1307617	1285	1327	3	38	1	0.950228
GCA517	118		1.73433e+06	0.299685	68.43	0.99	SAR202 group IIa	136	1186805	1158	1178	1	18	1	0.888364
GCA174	119		1.73259e+06	0.299839	60.76	0	SAR202 group IIa	65	1052724	1056	1075	1	17	1	0.914418
BMD150	120		1.61589e+06	0.29726	71.95	0.99	SAR202 group IIa	77	1162636	1134	1163	2	26	1	0.913204
BMD100	121		1.36673e+06	0.299078	88.78	1.6	SAR202 group IIa	85	1213380	1220	1256	2	33	1	0.918256
BMD145	122		2.1295e+06	0.388257	87.57	3.56	SAR202 group Iib	200	1864802	1804	1853	3	45	1	0.845206
GCA208	123		1.8101e+06	0.361485	66.72	1.98	SAR202 group IIb	26	1207696	1193	1236	1	41	1	0.921879
GCA1337	124		1.60771e+06	0.369886	89.11	0.99	SAR202 group Iib	30	1432631	1381	1427	2	43	1	0.929725
GCA523	125		1.65998e+06	0.347207	81.45	1.19	SAR202 group IIb	155	1352053	1342	1375	1	31	1	0.882374
GCA211	126	Proteorhodopsin	1.56691e+06	0.34234	91.75	0.2	SAR202 group Iib	10	1437644	1433	1479	3	42	1	0.946211
GCA520	127		2.4714e+06	0.458133	85.81	1.98	SAR202 group IIb	294	2120711	1909	1943	1	31	2	0.828493
GCA189	128		2.29393e+06	0.454493	78.38	1.98	SAR202 group Iib	56	1797984	1627	1660	2	31		0.888944
GCA562	129		2.05824e+06	0.435424	86.63	0	SAR202 group IIb	90	1783053	1697	1729	1	31		0.89802
GCA1338	130		2.1578e+06	0.436923	84.98	0.99	SAR202 group Iib	34	1833701	1767	1808	3	37	1	0.904913
GCA495	131		2.3862e+06	0.437279	57.62	0	SAR202 group IIb	57	1374931	1335	1364	2	26	1	0.895773
BMD126	132		2.3354e+06	0.442934	94.72	1.98	SAR202 group Iib	49	2212094	2094	2144	2	46	2	0.895787
GCA519	133		2.4618e+06	0.441884	63.7	0	SAR202 group IIb	64	1568165	1484	1515	1	29	1	0.887965
GCA175	134		2.38864e+06	0.438519	86.93	4.07	SAR202 group Iib	70	2076448	1920	1972	2	49	1	0.889836
GCA1336	135	Proteorhodopsin	1.48952e+06	0.344174	92.74	3.96	SAR202 group IIb	53	1381383	1435	1472	2	34	1	0.936283
GCA319	136	Proteorhodopsin	1.4078e+06	0.342713	82.25	0	SAR202 group Iib	50	1157916	1169	1202	1	31	1	0.926717
GCA318	137	Proteorhodopsin	1.78e+06	0.345559	54.13	0	SAR202 group IIb	51	963515	938	971	2	30	1	0.913234
GCA206	138		2.19223e+06	0.400291	90.56	2.18	SAR202 group Iib	35	1985284	1883	1924	1	40		0.913716
BMD23	139		2.3198e+06	0.423015	85.31	3.58	SAR202 group IIb	74	1979021	1893	1933	1	38	1	0.899087
GCA224	140		1.88698e+06	0.416728	87.29	1.98	SAR202 group Iib	25	1647144	1591	1625		33	1	0.903738
GCA481	141		2.15545e+06	0.419313	90.56	1.98	SAR202 group IIb	104	1951973	1887	1920	2	30	1	0.905097
GCA234	142		1.86431e+06	0.413536	92.05	0.99	SAR202 group Iib	110	1716093	1665	1703	2	36		0.898611
GCA555	143		2.03741e+06	0.422992	84.03	0	SAR202 group IIb	253	1712038	1624	1649	1	24		0.835536
GCA166	144		2.83575e+06	0.418947	89.77	2.97	SAR202 group Iib	164	2545649	2311	2356	1	43	1	0.860203
GCA1502	145		1.98303e+06	0.420522	81.65	0.99	SAR202 group IIb	52	1619143	1586	1626	3	36	1	0.903471
GCA150	146		2.21353e+06	0.420352	90.26	0.99	SAR202 group Iib	116	1997934	1831	1873	2	39	1	0.84765
GCA1343	147		2.66968e+06	0.426497	88.17	2.31	SAR202 group IIb	332	2353854	2259	2306	3	43	1	0.838274
GCA813	148		2.87827e+06	0.426753	59.89	0	SAR202 group Iib	360	1723795	1674	1702		28		0.820332
BMD134	149		2.10545e+06	0.425833	79.87	3.96	SAR202 group IIb	121	1681623	1598	1632	2	32		0.874398
GCA1174	150		2.32914e+06	0.640408	97.69	0.69	SAR202 group IIc	91	2275333	2216	2267	2	48	1	0.871207
GCA1169	151		2.22537e+06	0.639505	81.08	1.98	SAR202 group IIc	493	1804332	1902	1935	2	31		0.802561
BMD164	152		2.04345e+06	0.633944	88.12	0.17	SAR202 group IIc	53	1800686	1753	1782		28	1	0.907709
BMD122	153		2.10327e+06	0.629236	68.98	0	SAR202 group IIc	59	1450838	1420	1450	2	28		0.899471
GCA74	154		2.06691e+06	0.393562	76.54	0.99	SAR202 group IIc	74	1582012	1458	1478		19	1	0.843673
BMD85	155		1.77281e+06	0.396337	86.8	0.99	SAR202 group IIc	31	1538799	1439	1485	3	42	1	0.915898
GCA1501	156		1.70728e+06	0.386292	79.54	0	SAR202 group IIc	46	1357973	1269	1294		24	1	0.912123
GCA180	157		2.10822e+06	0.387819	90.43	1.49	SAR202 group IIc	61	1906463	1870	1921	3	46	2	0.921813
GCA538	158		1.66607e+06	0.38847	91.97	0	SAR202 group IIc	23	1532285	1444	1491	3	43	1	0.92783
GCA1339	159		1.8215e+06	0.393327	86.8	2.48	SAR202 group IIc	44	1581061	1487	1532	4	40	1	0.90501
GCA1164	160		3.08174e+06	0.620567	99.67	1.19	SAR202 group Iid	133	3071567	2903	2953	3	46	1	0.869603
GCA1342	161		2.2041e+06	0.489488	94.72	0.69	SAR202 group IId	75	2087719	1907	1953	3	42	1	0.8995
GCA628	162		3.3371e+06	0.606508	96.7	0.99	SAR202 group Iid	143	3226973	2843	2897	4	49	1	0.856368
BMD153	163		4.02962e+06	0.595148	96.7	0.2	SAR202 group IId	128	3896644	3612	3669	3	53	1	0.846524
BMD117	164		3.60407e+06	0.581744	88.78	0.2	SAR202 group Iid	117	3199691	3234	3280	2	43	1	0.841488
BMD13	165		1.95089e+06	0.553979	65.59	4.95	SAR202 group IId	137	1279587	1227	1248	1	20		0.793454
BMD86	166		3.44934e+06	0.597491	77.39	7.92	SAR202 group Iid	341	2669444	2578	2618	5	35		0.804021
BMD72	167		3.07554e+06	0.610616	68.68	0.99	SAR202 group IId	104	2112278	2069	2102	2	30	1	0.8322
BMD15	168		2.49911e+06	0.486712	83.99	5.15	SAR202 group Iid	202	2099006	1869	1908	3	35	1	0.817831
BMD97	169		2.77287e+06	0.61617	72.94	8.91	SAR202 group IId	188	2022530	1981	2014		32	1	0.848292
BMD53	170		2.46137e+06	0.53385	92.74	0	SAR202 group Iid	159	2282677	2187	2232	2	42	1	0.829287
BMD11	171		4.02266e+06	0.530356	68.26	5.3	SAR202 group IId	715	2745866	2661	2719	1	56	1	0.711441
BMD20	172		2.99993e+06	0.483705	65.45	4.73	SAR202 group Iid	371	1963453	1813	1852		39		0.764622
BMD104	173		1.82472e+06	0.51048	75.74	5.15	SAR202 group IId	175	1382041	1257	1284	1	25	1	0.79243
BMD41	174		2.41335e+06	0.420726	69.14	1.19	SAR202 group Iid	266	1668592	1509	1548	1	38		0.797979
BMD61	175		2.19354e+06	0.388082	80.07	5.17	SAR202 group IId	257	1756371	1594	1646	1	51		0.807281
BMD176	176		2.02458e+06	0.399573	94.88	0	SAR202 group IId	82	1920922	1738	1787	3	45	1	0.863877
BMD127	177		3.01135e+06	0.596525	89.77	1.19	SAR202 group IIe	58	2703292	2490	2532	2	40		0.822272
BMD189	178		2.39914e+06	0.639037	80.86	3.96	SAR202 group IIe	131	1939948	1846	1870	2	21	1	0.858577
BMD81	179		3.03019e+06	0.609124	61.06	3.96	SAR202 group IIe	183	1850231	1848	1879	1	29	1	0.848882
BMD179	180		3.18725e+06	0.608069	89.77	5.54	SAR202 group IIe	117	2861193	2771	2825	3	48	3	0.853974
BMD40	181		3.16684e+06	0.413682	61.06	7.92	SAR202 group IIe	274	1933673	1798	1827		28	1	0.804881
BMD178	182		3.43211e+06	0.54754	96.7	2.18	SAR202 group IIe	186	3318846	3218	3280	2	59	1	0.827569
BMD196	183		2.77931e+06	0.624727	93.07	0	SAR202 group IIe	71	2586703	2386	2454	2	66		0.864199
BMD123	184		1.8162e+06	0.537688	77.89	4.16	SAR202 group IIe	71	1414642	1270	1310	2	37	1	0.846586
GCA59	185		4.81279e+06	0.571023	95.71	1.65	SAR202 group IIf	213	4606320	4343	4400	3	53	1	0.830299
GCA618	186		3.35627e+06	0.579755	97.69	1.54	SAR202 group IIf	57	3278736	2967	3021	3	51		0.845438
GCA605	187		3.01056e+06	0.571625	80.53	0	SAR202 group IIf	421	2424406	2319	2357	1	37		0.791846
GCA255	188		2.16156e+06	0.55459	63.04	0.99	SAR202 group IIf	53	1362647	1283	1308	1	24		0.850594
BMD62	189		3.02175e+06	0.531979	95.71	4.07	SAR202 group IIf	100	2892120	2790	2836	2	44		0.815263
BMD203	190		2.90269e+06	0.547407	95.71	1.19	SAR202 group IIf	163	2778160	2637	2671	1	32	1	0.828536
GCA768	191		3.61315e+06	0.589131	76.65	4.95	SAR202 group IIf	469	2769476	2703	2740		37		0.826093
GCA770	192		3.522e+06	0.579922	71.53	4.07	SAR202 group IIf	603	2519286	2629	2656		25	2	0.798991
GCA604	193		3.74867e+06	0.582948	94.72	0.99	SAR202 group IIf	75	3550737	3208	3262	3	50	1	0.862641
GCA85	194		4.05266e+06	0.603089	95.23	1.98	SAR202 group IIf	181	3859347	3442	3470	1	26	1	0.827833
GCA550	195		4.09217e+06	0.610992	96.53	1.98	SAR202 group IIf	251	3950169	3542	3580	2	35	1	0.849516
BMD4	196		2.83066e+06	0.470924	89.27	2.97	SAR202 group IIf	157	2526933	2185	2219		34		0.814601
BMD200	197		4.5196e+06	0.541832	92.54	3.17	SAR202 group IIf	269	4182435	3969	4026	1	55	1	0.830762
GCA195	198		3.4567e+06	0.547964	71.29	3.47	SAR202 group IIf	150	2464282	2276	2300	1	23		0.827631
BMD5	199		2.9359e+06	0.551599	91.88	1.32	SAR202 group IIf	204	2697508	2611	2640	1	27	1	0.826831
GCA1341	200		3.68277e+06	0.557116	98.02	0.99	SAR202 group IIf	96	3609847	3556	3608	3	48	1	0.83868
BMD214	201		3.57834e+06	0.555163	83.53	6.24	SAR202 group IIf	409	2988990	3053	3082	1	28		0.800978
GCA80	202		3.70477e+06	0.545376	91.64	0.99	SAR202 group IIf	196	3395054	3192	3229	1	36		0.80151
GCA557	203		3.14088e+06	0.557224	82.05	2.97	SAR202 group IIf	442	2577089	2554	2568	1	13		0.811277
BMD88	204		3.46926e+06	0.55397	83.96	6.05	SAR202 group IIf	457	2912788	2974	2999		25		0.79532
BMD51	205		3.74751e+06	0.552817	90.15	2.18	SAR202 group IIf	353	3378384	3378	3419	2	38	1	0.811787
GCA515	206		1.48829e+06	0.41625	96.7	0	SAR202 group V	16	1439177	1368	1417	2	46	1	0.911278
GCA209	207		1.58886e+06	0.415141	83.28	0	SAR202 group V	25	1323200	1267	1315	1	47		0.903
GCA968	208		2.00777e+06	0.616188	90.26	0.99	SAR202 group V	101	1812210	1747	1799	3	48	1	0.842364
BMD30	209		1.62339e+06	0.463523	95.21	0	SAR202 group V	38	1545634	1401	1449	2	45	1	0.868211
GCA514	210		1.50932e+06	0.410718	90.26	0.99	SAR202 group V	26	1362308	1338	1389	2	46	3	0.911901
BMD65	211		1.17245e+06	0.446813	62.71	0.99	SAR202 group V	67	735242	700	725	1	23	1	0.819304
GCA1049	212		1.80858e+06	0.592763	56.44	0.99	SAR202 group V	28	1020760	968	997	1	27	1	0.846108
BMD73	213		1.84659e+06	0.485022	88.28	4.16	SAR202 group V	110	1630171	1496	1535	2	36	1	0.799738
BMD21	214		1.72064e+06	0.484881	86.36	3.5	SAR202 group V	125	1485945	1367	1411	2	41	1	0.803523
GCA497	215		2.05406e+06	0.52379	50.99	0	SAR202 group V	56	1047363	971	1000	2	27		0.795757
BMD3	216		1.94297e+06	0.535443	67.44	2.7	SAR202 group V	250	1310338	1292	1317	1	23	1	0.751769
BMD28	217		1.78465e+06	0.588317	66.17	3.96	SAR202 group V	280	1180905	1188	1207	1	18		0.7466
BMD90	218		1.86043e+06	0.594431	70.06	2.57	SAR202 group V	169	1303415	1268	1287	1	18		0.792549
BMD184	219		2.00585e+06	0.593965	96.01	1.49	SAR202 group V	132	1925813	1921	1966	3	42		0.796076
GCA207	220		1.80578e+06	0.46513	93.23	4.68	SAR202 group IV	32	1683532	1579	1631	3	48	1	0.889584
BMD121	221		1.45679e+06	0.471589	61.06	1.98	SAR202 group IV	150	889518	819	843	1	23		0.804989
BMD39	222		1.81449e+06	0.496708	90.26	2.48	SAR202 group IV	164	1637761	1505	1556	2	48	1	0.79938
GCA576	223		1.71177e+06	0.637464	82.43	0.69	SAR202 group IV	75	1411009	1413	1464	3	47	1	0.839747
BMD211	224		2.15326e+06	0.481482	88.28	0.66	SAR202 group IV	141	1900895	1767	1821	2	51	1	0.827967
GCA974	225		2.07558e+06	0.611522	91.75	1.98	SAR202 group IV	57	1904341	1826	1876	4	45	1	0.874895
GCA1040	226		2.44727e+06	0.647492	75.3	1.98	SAR202 group IV	217	1842796	1831	1858	2	24	1	0.848916
GCA282	227		1.85313e+06	0.655125	87.48	0	SAR202 group IV	175	1621116	1675	1723	4	43	1	0.895721
GCA1042	228		2.90668e+06	0.645112	78.71	0	SAR202 group IV	157	2287844	2145	2177	1	31		0.846894
GCA566	229		1.7714e+06	0.592707	89.11	1.98	SAR202 group IV	31	1578495	1549	1601	4	47	1	0.839271
GCA585	230		1.61385e+06	0.654946	93.73	8.61	SAR202 group IV	11	1512661	1465	1517	3	48	1	0.870264
GCA584	231		2.22915e+06	0.646322	82.84	0	SAR202 group IV	15	1846624	1731	1779	2	46		0.81039
GCA1170	232		2.9427e+06	0.654686	57.24	9.08	SAR202 group IV	695	1684401	1843	1861		18		0.727506
GCA210	233		1.55879e+06	0.363274	79.87	3.17	SAR202 group IV	17	1245009	1195	1231	1	35		0.921435
BMD70	234		1.93825e+06	0.679667	88.92	0.99	SAR202 group IV	160	1723494	1699	1736	1	36		0.81041
GCA77	235		2.10595e+06	0.557859	88.28	2.15	SAR202 group IV	188	1859134	1863	1891	1	25	2	0.796518
GCA556	236		2.22213e+06	0.571593	84.22	1.16	SAR202 group IV	258	1871480	1922	1956	1	32	1	0.826115
BMD50	237		2.15835e+06	0.571516	63.99	2.97	SAR202 group IV	123	1381128	1401	1418	1	16		0.845864
BMD94	238		2.53898e+06	0.571356	77.23	3.96	SAR202 group IV	252	1960857	2034	2070		36		0.836142
BMD149	239		2.17021e+06	0.573482	63.66	2.48	SAR202 group IV	181	1381553	1420	1444		23	1	0.837399
BMD174	240		1.68135e+06	0.503505	81.85	3.96	SAR202 group IV	66	1376187	1269	1300		30	1	0.876876
BMD95	241		1.64968e+06	0.435471	64.58	1.49	SAR202 group IV	203	1065364	977	1008	1	30		0.766561
BMD191	242		1.65133e+06	0.438194	89.77	0	SAR202 group IV	60	1482398	1385	1429	1	42	1	0.871163
BMD98	243		1.67902e+06	0.60582	77.89	0.99	SAR202 group IV	38	1307790	1231	1260	1	27	1	0.850227
BMD48	244		1.78893e+06	0.500252	72.5	5.15	SAR202 group IV	211	1296975	1173	1218	2	43		0.7778
BMD159	245		1.66732e+06	0.658123	86.25	1.98	SAR202 group IV	160	1438062	1492	1526		33	1	0.811601
BMD166	246		2.74283e+06	0.659239	95.53	9.49	SAR202 group IV	185	2620227	2430	2479	3	45	1	0.820102
BMD16	247		2.19557e+06	0.63358	77.19	0	SAR202 group IV	157	1694763	1638	1661	1	21	1	0.82746
BMD106	248		2.4114e+06	0.655338	78.55	4.05	SAR202 group IV	144	1894152	1806	1839		33		0.813707
BMD204	249		1.49945e+06	0.489814	92.74	4.46	SAR202 group VI	103	1390586	1369	1413	2	41	1	0.84465
BMD37	250		2.74942e+06	0.521082	66.82	9.27	SAR202 group VI	358	1837163	1776	1814		38		0.759163
GCA261	251		2.75002e+06	0.474447	88.6	70.02	SAR202 group VI	100	2436514	2245	2285	2	37	1	0.877545
BMD68	252		1.50948e+06	0.491518	85.81	2.38	SAR202 group VI	50	1295288	1212	1256	3	40	1	0.878387
GCA1026	253		2.14465e+06	0.660348	91.25	2.31	SAR202 group VI	213	1956992	1792	1827	1	33	1	0.860717
GCA581	254		2.0017e+06	0.590369	65.24	1.98	SAR202 group VI	128	1305910	1259	1293	1	32	1	0.8126
BMD207	255		1.46787e+06	0.535399	72.06	3.17	SAR202 group VI	153	1057749	1060	1081		21		0.787665
BMD182	256		1.75962e+06	0.590493	95.38	0.99	SAR202 group VI	78	1678329	1564	1604	1	38	1	0.829243
BMD116	257		2.15993e+06	0.568609	77.29	5.15	SAR202 group VI	105	1669407	1556	1603	2	43	2	0.838718
GCA1503	258		1.56683e+06	0.458914	97.19	1.98	SAR202 group VI	28	1522803	1412	1460	2	45	1	0.907781
GCA552	259		1.58842e+06	0.338049	97.69	0	SAR202 group VI	62	1551723	1558	1600	2	39	1	0.92865
GCA528	260		1.40131e+06	0.334013	50.36	0	SAR202 group VI	172	705698	691	709	2	15	1	0.777675
GCA563	261		1.5104e+06	0.333934	81.25	1.49	SAR202 group VI	196	1227201	1259	1286	1	25	1	0.853162
GCA157	262	Proteorhodopsin	1.69392e+06	0.320749	84.01	1.98	SAR202 group VI	137	1423064	1353	1384	1	30		0.793898
BMD45	263		1.97232e+06	0.491121	96.7	4.95	SAR202 group VI	61	1907235	1720	1774	3	50	1	0.843171
GCA1043	264		2.89415e+06	0.626807	83.15	4.05	SAR202 group VI	345	2406487	2361	2400	1	38		0.795604
GCA1028	265		2.80585e+06	0.611964	66.72	2.18	SAR202 group VI	172	1872062	1862	1897	2	32	1	0.842222
GCA973	266		2.35722e+06	0.623294	97.03	2.18	SAR202 group VI	53	2287207	2227	2280	3	49	1	0.845303
GCA1044	267		3.43986e+06	0.631062	89.55	2.09	SAR202 group VI	388	3080399	3077	3118	2	38	1	0.816369
BMD102	268		1.85224e+06	0.424197	83.83	1.98	SAR202 group VII	67	1552733	1460	1505	4	41		0.887708
BMD83	269		1.68668e+06	0.512495	70.65	0.99	SAR202 group VII	128	1191639	1121	1150		28	1	0.808292
GCA981	270		2.50336e+06	0.644105	80.86	0.99	SAR202 group VII	52	2024219	1906	1953	3	44		0.873765
BMD138	271		1.80669e+06	0.564614	79.37	1.1	SAR202 group VII	310	1433970	1479	1504	2	23		0.784663
GCA218	272		1.59092e+06	0.413534	80.45	0.99	SAR202 group VII	24	1279897	1251	1292	1	40		0.931568
BMD217	273		2.02868e+06	0.660429	68.45	2.97	SAR202 group VII	253	1388634	1474	1501	2	25		0.831743
GCA1167	274		2.11387e+06	0.682123	94.72	0.11	SAR202 group VII	106	2002254	2103	2156	4	48	1	0.862257
BMD75	275		1.72248e+06	0.683399	89.36	0.99	SAR202 group VII	142	1539212	1523	1547	1	23		0.850802
GCA1499	276		2.15929e+06	0.689772	51.53	2.38	SAR202 group VII	257	1112684	1189	1211	2	20		0.816507
GCA1495	277		2.06703e+06	0.691759	52.07	2.2	SAR202 group VII	253	1076301	1108	1125		17		0.828523
GCA609	278		3.11683e+06	0.658836	96.7	0.99	SAR202 group VII	106	3013978	2861	2913	3	49		0.890794
GCA51	279		3.59119e+06	0.655999	89.77	0	SAR202 group VII	101	3223809	3178	3228	3	47		0.869957
GCA511	280		1.673e+06	0.418854	98.68	0.44	SAR202 group VII	32	1650912	1630	1681	3	47	1	0.937484
GCA231	281		1.81703e+06	0.422176	51.95	0	SAR202 group VII	125	943947	973	988		13	2	0.839232
GCA217	282		1.65632e+06	0.42898	78.47	0	SAR202 group VII	28	1299712	1283	1319	1	34	1	0.940016
BMD163	283		2.31513e+06	0.659182	85.94	0.17	SAR202 group VII	171	1989626	2009	2039	3	27		0.869345
BMD54	284		2.55829e+06	0.653072	63.97	6.03	SAR202 group VII	403	1636535	1729	1750	1	20		0.820025
BMD114	285		2.75227e+06	0.653722	92.41	4.95	SAR202 group VII	284	2543376	2524	2558	3	30	1	0.857009
BMD186	286		2.15162e+06	0.629695	68.87	3.51	SAR202 group VII	228	1481820	1578	1604		25	1	0.848673
BMD137	287		2.19747e+06	0.628019	89.68	1.19	SAR202 group VII	132	1970690	1989	2030	2	38	1	0.884386
BMD188	288		2.92129e+06	0.649233	78.74	7.43	SAR202 group VII	323	2300221	2402	2435	2	31		0.837075
BMD136	289		2.78791e+06	0.614573	93.4	1.98	SAR202 group VII	107	2603911	2524	2567	1	41	1	0.858402
GCA200	290		1.65793e+06	0.427914	77.69	0.99	SAR202 group IIIc	37	1288042	1187	1225	1	36	1	0.89758
GCA1161	291		2.69993e+06	0.594244	96.7	0	SAR202 group IIIc	83	2610834	2506	2557	3	48		0.836989
GCA501	292		2.58521e+06	0.464201	68.54	5.64	SAR202 group IIIc	104	1771905	1616	1656	3	37		0.860027
BMD91	293		2.90639e+06	0.614733	93.73	1.98	SAR202 group IIIc	138	2724159	2594	2635	4	37		0.81416
GCA499	294		1.55858e+06	0.414624	66.01	0	SAR202 group IIIc	53	1028817	955	990	2	32	1	0.886475
BMD195	295		1.48429e+06	0.415973	78.88	0	SAR202 group IIIc	61	1170807	1105	1140	1	33	1	0.872875
BMD58	296		2.27955e+06	0.489699	92.74	2.97	SAR202 group IIIc	138	2114053	1943	1988	4	40	1	0.818678
BMD128	297		1.9046e+06	0.498703	81.31	5.78	SAR202 group IIIc	140	1548628	1436	1482	3	43		0.834581
BMD162	298		2.01735e+06	0.589133	94.72	2.18	SAR202 group IIIc	47	1910833	1894	1945	3	47	1	0.875204
BMD103	299		1.88675e+06	0.595091	82.84	4.27	SAR202 group IIIc	144	1562987	1555	1585		30		0.850903
BMD216	300		2.07902e+06	0.504159	85.92	3.17	SAR202 group IIId	182	1786296	1689	1735	1	44	1	0.80003
GCA765	301		2.42007e+06	0.616083	76.88	1.98	SAR202 group IIId	370	1860548	1946	1969	2	20	1	0.820552
BMD78	302		3.44375e+06	0.599653	66.92	4.13	SAR202 group IIId	525	2304557	2516	2539	1	22		0.788063
BMD89	303		2.30844e+06	0.564162	91.42	1.35	SAR202 group IIId	83	2110378	2048	2085	3	33	1	0.822323
BMD172	304		3.1684e+06	0.56849	90.43	2.18	SAR202 group IIId	106	2865184	2820	2871	3	47	1	0.841956
BMD17	305		2.60975e+06	0.597064	62.89	2.97	SAR202 group IIId	353	1641273	1701	1725	1	23		0.78144
BMD9	306		2.80569e+06	0.625369	80.86	3.96	SAR202 group IIId	169	2268681	2304	2338	2	32		0.833853
BMD42	307		2.92372e+06	0.640863	88.58	0.99	SAR202 group IIId	149	2589828	2579	2627	2	45	1	0.862711
BMD158	308		3.16221e+06	0.643612	88.54	1.98	SAR202 group IIId	176	2799819	2727	2776	3	45	1	0.861436
GCA578	309		2.22673e+06	0.642465	92.74	0	SAR202 group III	101	2065070	2041	2084	2	41		0.842266
GCA1166	310		2.7945e+06	0.609691	96.7	1.19	SAR202 group III	111	2702280	2593	2646	3	49	1	0.836571
BMD29	311		3.98944e+06	0.541028	73.29	4.32	SAR202 group IIIb	390	2923861	2881	2902		21		0.748777
BMD26	312		3.46202e+06	0.533361	81.22	3.96	SAR202 group IIIb	323	2811855	2621	2648	1	26		0.748098
BMD157	313		4.37992e+06	0.592959	83.83	2.29	SAR202 group IIIb	207	3671685	3379	3451	1	70	1	0.779114
GCA614	314		3.60359e+06	0.591686	95.87	0.99	SAR202 group IIIb	190	3454762	3145	3193	1	46	1	0.821178
GCA55	315		4.49713e+06	0.591913	97.69	1.98	SAR202 group IIIb	58	4393250	4013	4074	3	57	1	0.823411
BMD209	316		3.02706e+06	0.57983	89.36	0.99	SAR202 group IIIb	108	2704982	2554	2588		34		0.796332
GCA187	317		2.60337e+06	0.438434	69.36	2.97	SAR202 group IIIb	76	1805699	1713	1732		19		0.874342
BMD59	318		2.91623e+06	0.440054	77.33	2.48	SAR202 group IIIb	174	2255122	2097	2131		34		0.838383
GCA257	319		1.89271e+06	0.560951	71.73	0	SAR202 group IIIb	60	1357641	1280	1295	1	14		0.851529
BMD194	320		3.40222e+06	0.54542	88.09	0.11	SAR202 group IIIb	195	2997016	2908	2940	1	31		0.770272
GCA58	321		5.13318e+06	0.627793	96.59	0	SAR202 group IIIb	67	4958136	4674	4733	3	56		0.846586
GCA615	322		3.96729e+06	0.613154	94.72	0	SAR202 group IIIb	115	3757816	3824	3877	2	51		0.882215
GCA600	323		3.36568e+06	0.629468	96.59	0	SAR202 group IIIb	89	3250911	3107	3161	3	51		0.896647
GCA229	324		2.49274e+06	0.431865	84.16	3.17	SAR202 group IIIb	125	2097892	2039	2072		32	1	0.881342
GCA559	325		2.12043e+06	0.434206	70.03	3.96	SAR202 group IIIb	137	1484939	1505	1532	2	24	1	0.858305
GCA204	326		2.00946e+06	0.43277	51.65	0	SAR202 group IIIb	30	1037886	1030	1043		13		0.901084
GCA349	327	Proteorhodopsin	1.88527e+06	0.370572	94.96	0.2	SAR202 group IIIb	25	1790256	1722	1765	1	42		0.902863
GCA90	328	Proteorhodopsin	2.07483e+06	0.392078	62.93	1.19	SAR202 group IIIb	55	1305690	1288	1330	2	39	1	0.894829
GCA553	329	Proteorhodopsin	1.74583e+06	0.400041	72.28	1.19	SAR202 group IIIb	216	1261887	1272	1305	1	32		0.845907
GCA532	330	Proteorhodopsin	1.61566e+06	0.401466	88.58	0	SAR202 group IIIb	108	1431148	1418	1447	1	28		0.903496
GCA545	331		1.62259e+06	0.400523	79.98	0	SAR202 group IIIb	163	1297745	1279	1315		35	1	0.86462
GCA561	332	Proteorhodopsin	1.72222e+06	0.400731	95.62	0.2	SAR202 group IIIb	9	1646789	1626	1674	2	46		0.942627
GCA226	333	Proteorhodopsin	1.75445e+06	0.396162	94.63	1.19	SAR202 group IIIb	18	1660234	1640	1692	2	50		0.93946
BMD202	334		3.24504e+06	0.606441	81.35	1.98	SAR202 group IIIa	101	2639843	2498	2541	1	42		0.834882
GCA259	335		2.76569e+06	0.5869	56.44	0	SAR202 group IIIa	50	1560958	1380	1398	1	17		0.834299
BMD105	336		4.04365e+06	0.579638	91.91	1.98	SAR202 group IIIa	271	3716522	3584	3631	1	46		0.79864
GCA253	337		5.09047e+06	0.589186	85.09	78.04	SAR202 group IIIa	200	4331481	3954	3995	2	39		0.842647
BMD210	338		2.35785e+06	0.598059	71.78	1.08	SAR202 group IIIa	152	1692468	1645	1666	1	20		0.797373
BMD170	339		3.32165e+06	0.597545	91.75	6.93	SAR202 group IIIa	168	3047615	2872	2906		34		0.831506
BMD151	340		4.2485e+06	0.570031	92.94	7.38	SAR202 group IIIa	199	3948559	3673	3711	1	37		0.816533
GCA116	341		4.4248e+06	0.567418	69.97	3.96	SAR202 group IIIa	114	3096031	2890	2924	4	30		0.831352
BMD35	342		3.72182e+06	0.572968	62.26	1.65	SAR202 group IIIa	392	2317206	2286	2309		23		0.788065
GCA192	343		3.35379e+06	0.570066	66.01	1.98	SAR202 group IIIa	100	2213835	2045	2061	1	15		0.846078
GCA194	344		3.32257e+06	0.576147	92.54	2.97	SAR202 group IIIa	76	3074704	2873	2914	3	38		0.840189
BMD57	345		3.22066e+06	0.577593	74.92	0.99	SAR202 group IIIa	205	2412922	2303	2320	2	15		0.820145
BMD129	346		2.76443e+06	0.587272	65.85	5.94	SAR202 group IIIa	120	1820375	1723	1759	1	35		0.804703
BMD173	347		4.78743e+06	0.541916	68.64	4.75	SAR202 group IIIa	464	3286095	3224	3259	1	33	1	0.768219
BMD148	348		3.39899e+06	0.583558	91.25	3.01	SAR202 group IIIa	283	3101575	2886	2930	2	42		0.790365
GCA262	349		2.33677e+06	0.548051	61.96	0	SAR202 group IIIa	74	1447860	1257	1273	1	15		0.801585
GCA248	350		2.51172e+06	0.556945	76.4	0.99	SAR202 group IIIa	69	1918957	1742	1763	1	20		0.841329
BMD12	351		4.03819e+06	0.541657	91.75	8.46	SAR202 group IIIa	140	3705040	3478	3533	1	53	1	0.785022
BMD44	352		3.07853e+06	0.549128	93.23	0.99	SAR202 group IIIa	170	2870115	2677	2718	2	38	1	0.808638
GCA75	353		3.93034e+06	0.542164	95.84	1.98	SAR202 group IIIa	155	3766836	3400	3440		40		0.788083
BMD152	354		3.54646e+06	0.546395	97.03	6.93	SAR202 group IIIa	90	3441127	3157	3209	4	48		0.820119
BMD8	355		3.48503e+06	0.599097	61.61	7.4	SAR202 group IIIa	516	2147130	2222	2245		23		0.758891
GCA616	356		4.41416e+06	0.616929	97.69	0.99	SAR202 group IIIa	268	4312190	4221	4272	3	47	1	0.846607
BMD171	357		4.15482e+06	0.594396	67.99	8.8	SAR202 group IIIa	190	2824859	2712	2761		49		0.831129
GCA846	358		3.30138e+06	0.557358	94.72	2.38	SAR202 group IIIa	76	3127064	2838	2887	1	47	1	0.855757
GCA537	359		2.74535e+06	0.614571	90.76	1.98	SAR202 group IIIa	133	2491678	2458	2496	2	35	1	0.874533
GCA223	360		2.85811e+06	0.606167	89.77	0.99	SAR202 group IIIa	50	2565722	2517	2557	1	38	1	0.87728
BMD74	361		3.22117e+06	0.578899	85.81	2.48	SAR202 group IIIa	99	2764083	2689	2733	2	42		0.823666
BMD199	362		3.40672e+06	0.579933	88.28	9.52	SAR202 group IIIa	128	3007455	2941	2987	2	44		0.828746
BMD208	363		3.98891e+06	0.604327	74.26	2.31	SAR202 group IIIa	115	2962166	2812	2838	1	24	1	0.832631
GCA252	364		2.61873e+06	0.582585	83.83	1.98	SAR202 group IIIa	49	2195281	2067	2097	1	29		0.855188
BMD141	365		3718240	0.589482	66.25	2.18	SAR202 group IIIa	110	2463334	2384	2416	1	30	1	0.835097
GCA249	366		2.68415e+06	0.61015	70.96	0.5	SAR202 group IIIa	66	1904671	1746	1778	1	31		0.851821
GCA479	367		3.21853e+06	0.500591	57.8	1.98	SAR202 group IIIa	364	1860312	1728	1751	1	22		0.778247
GCA236	368		3.82034e+06	0.562794	73.71	0	SAR202 group IIIa	205	2815973	2685	2724	1	38		0.841948
BMD197	369		3.78747e+06	0.549446	71.95	2.97	SAR202 group IIIa	153	2725087	2620	2657	1	36		0.829422
GCA810	370		2.93889e+06	0.546248	95.71	0	SAR202 group IIIa	134	2812808	2610	2650	2	37	1	0.828394
BMD140	371		2.81376e+06	0.547392	79.55	4.16	SAR202 group IIIa	377	2238348	2189	2212		22	1	0.79058
BMD63	372		2.7387e+06	0.589697	62.53	4.45	SAR202 group IIIa	250	1712511	1659	1670		11		0.819335
GCA177	373		2.66666e+06	0.588126	78.57	0.2	SAR202 group IIIa	106	2095193	1972	1995	1	22		0.851237
GCA547	374		2.86166e+06	0.588563	92.65	4.95	SAR202 group IIIa	148	2651326	2515	2552	2	35		0.853468
BMD25	375		2.67351e+06	0.585337	78.51	3.6	SAR202 group IIIa	183	2098969	1997	2031	1	33		0.834062
GCA264	376		3.28037e+06	0.591278	59.33	13.16	SAR202 group IIIa	119	1946243	1881	1901	1	19		0.848655
GCA239	377		3.6591e+06	0.581017	96.7	0.99	SAR202 group IIIa	100	3538345	3385	3440	3	50	2	0.840129
GCA266	378		3.02472e+06	0.59099	68.98	0	SAR202 group IIIa	54	2086451	1961	1998	2	35		0.857365
BMD177	379		3.2011e+06	0.589535	65.79	0	SAR202 group IIIa	203	2106006	1996	2011		15		0.834564
BMD60	380		2.36505e+06	0.587619	68.32	1.98	SAR202 group IIIa	153	1615803	1673	1693	1	19		0.819749
GCA176	381		2.57176e+06	0.541717	60.25	1.49	SAR202 group IIIa	93	1549488	1424	1444		20		0.847277
BMD24	382		3.1082e+06	0.544706	67.82	5.94	SAR202 group IIIa	234	2107978	1991	2023	1	31		0.817597
GCA527	383		3.3422e+06	0.574073	72.9	0.99	SAR202 group IIIa	420	2436464	2346	2373	1	26		0.796151
GCA546	384		2.80544e+06	0.57691	87.73	0	SAR202 group IIIa	250	2461216	2289	2316	1	26		0.844518
GCA529	385		3.09668e+06	0.570811	86.27	0	SAR202 group IIIa	323	2671503	2509	2541	3	29		0.831965
GCA510	386		3.04593e+06	0.573637	83.15	0	SAR202 group IIIa	279	2532689	2357	2387	1	29		0.833813
GCA245	387		2.35182e+06	0.569449	65.92	0.99	SAR202 group IIIa	44	1550322	1423	1446	1	22		0.850036
BMD10	388		3.01676e+06	0.575074	67.6	4.65	SAR202 group IIIa	183	2039327	1949	1977		28		0.830013
BMD193	389		3.62106e+06	0.596359	75.25	1.98	SAR202 group IIIa	158	2724850	2552	2583	2	29		0.833695
GCA507	390		3.21738e+06	0.585673	97.03	0.5	SAR202 group IIIa	82	3121826	2951	3003	4	47	1	0.848722
GCA84	391		3.27826e+06	0.576213	92.57	0	SAR202 group IIIa	73	3034687	2827	2870	2	40	1	0.821544
GCA549	392		3.47219e+06	0.580754	89.11	0.5	SAR202 group IIIa	69	3094065	2909	2958	3	45	1	0.843065

## Sheet: Table S2
The detailed informations of downloaded Tara ocean and Malaspina samples
origin	Sample	depth	INSDC run accession number(s)	Station identifier [TARA_station#]	Latitude [degrees North]	Longitude [degrees East]	Environmental Feature	Size fraction lower threshold [micrometre]	Size fraction upper threshold [micrometre]	Ocean and sea regions (IHO General Sea Areas 1953) [MRGID registered at www.marineregions.com]	Marine provinces (Longhurst 2007)
Tara Ocean	TARA_056_SRF_0.22-3	5	ERR599057	TARA_056	-15.3424	43.2965	(SRF) surface water layer (ENVO:00002042)	0.22	3	(IO) Indian Ocean [MRGID:1904]	(EAFR) Eastern Africa Coastal Province [MRGID:21473]
Tara Ocean	TARA_064_SRF_0.22-3	5	ERR598970|ERR599088|ERR599150	TARA_064	-29.5019	37.9889	(SRF) surface water layer (ENVO:00002042)	0.22	3	(IO) Indian Ocean [MRGID:1904]	(EAFR) Eastern Africa Coastal Province [MRGID:21473]
Tara Ocean	TARA_065_SRF_0.22-3	5	ERR598979|ERR599146	TARA_065	-35.1728	26.2868	(SRF) surface water layer (ENVO:00002042)	0.22	3	(IO) Indian Ocean [MRGID:1904]	(EAFR) Eastern Africa Coastal Province [MRGID:21473]
Tara Ocean	TARA_068_SRF_0.22-3	5	ERR599129|ERR599171|ERR599174	TARA_068	-31.0266	4.665	(SRF) surface water layer (ENVO:00002042)	0.22	3	(SAO) South Atlantic Ocean [MRGID:1914]	(SATL) South Atlantic Gyral Province [MRGID:21459]
Tara Ocean	TARA_070_SRF_0.22-3	5	ERR599135|ERR599165	TARA_070	-20.4091	-3.1759	(SRF) surface water layer (ENVO:00002042)	0.22	3	(SAO) South Atlantic Ocean [MRGID:1914]	(SATL) South Atlantic Gyral Province [MRGID:21459]
Tara Ocean	TARA_072_SRF_0.22-3	5	ERR598984|ERR599105	TARA_072	-8.7789	-17.9099	(SRF) surface water layer (ENVO:00002042)	0.22	3	(SAO) South Atlantic Ocean [MRGID:1914]	(SATL) South Atlantic Gyral Province [MRGID:21459]
Tara Ocean	TARA_076_SRF_0.22-3	5	ERR599010|ERR599126	TARA_076	-20.9354	-35.1803	(SRF) surface water layer (ENVO:00002042)	0.22	3	(SAO) South Atlantic Ocean [MRGID:1914]	(SATL) South Atlantic Gyral Province [MRGID:21459]
Tara Ocean	TARA_078_SRF_0.22-3	5	ERR599006|ERR599022	TARA_078	-30.1367	-43.2899	(SRF) surface water layer (ENVO:00002042)	0.22	3	(SAO) South Atlantic Ocean [MRGID:1914]	(SATL) South Atlantic Gyral Province [MRGID:21459]
Tara Ocean	TARA_085_SRF_0.22-3	5	ERR599090|ERR599176	TARA_085	-62.0385	-49.529	(SRF) surface water layer (ENVO:00002042)	0.22	3	(SO) Southern Ocean [MRGID:1907]	(ANTA) Antarctic Province [MRGID:21502]
Tara Ocean	TARA_098_SRF_0.22-3	5	ERR599093|ERR599120	TARA_098	-25.8051	-111.72	(SRF) surface water layer (ENVO:00002042)	0.22	3	(SPO) South Pacific Ocean [MRGID:1910]	(SPSG) South Pacific Subtropical Gyre Province, North and South [MRGID:21486]
Tara Ocean	TARA_100_SRF_0.22-3	5	ERR599063|ERR599163|ERR599169	TARA_100	-13.0023	-95.9759	(SRF) surface water layer (ENVO:00002042)	0.22	3	(SPO) South Pacific Ocean [MRGID:1910]	(SPSG) South Pacific Subtropical Gyre Province, North and South [MRGID:21486]
Tara Ocean	TARA_102_SRF_0.22-3	5	ERR598943|ERR598978	TARA_102	-5.2529	-85.1545	(SRF) surface water layer (ENVO:00002042)	0.22	3	(SPO) South Pacific Ocean [MRGID:1910]	(PEOD) Pacific Equatorial Divergence Province [MRGID:21489]
Tara Ocean	TARA_109_SRF_0.22-3	5	ERR598997|ERR599118	TARA_109	1.9928	-84.5766	(SRF) surface water layer (ENVO:00002042)	0.22	3	(NPO) North Pacific Ocean [MRGID:1908]	(CHIL) Chile-Peru Current Coastal Province [MRGID:21495]
Tara Ocean	TARA_110_SRF_0.22-3	5	ERR599039	TARA_110	-2.0133	-84.589	(SRF) surface water layer (ENVO:00002042)	0.22	3	(SPO) South Pacific Ocean [MRGID:1910]	(SPSG) South Pacific Subtropical Gyre Province, North and South [MRGID:21486]
Tara Ocean	TARA_111_SRF_0.22-3	5	ERR599077	TARA_111	-16.9601	-100.633	(SRF) surface water layer (ENVO:00002042)	0.22	3	(SPO) South Pacific Ocean [MRGID:1910]	(SPSG) South Pacific Subtropical Gyre Province, North and South [MRGID:21486]
Tara Ocean	TARA_112_SRF_0.22-3	5	ERR598954	TARA_112	-23.2811	-129.395	(SRF) surface water layer (ENVO:00002042)	0.22	3	(SPO) South Pacific Ocean [MRGID:1910]	(SPSG) South Pacific Subtropical Gyre Province, North and South [MRGID:21486]
Tara Ocean	TARA_122_SRF_0.22-3	5	ERR598992	TARA_122	-8.9971	-139.196	(SRF) surface water layer (ENVO:00002042)	0.22	3	(SPO) South Pacific Ocean [MRGID:1910]	(SPSG) South Pacific Subtropical Gyre Province, North and South [MRGID:21486]
Tara Ocean	TARA_132_SRF_0.22-3	5	ERR599142	TARA_132	31.5213	-158.996	(SRF) surface water layer (ENVO:00002042)	0.22	3	(NPO) North Pacific Ocean [MRGID:1908]	(NPST) North Pacific Subtropical and Polar Front Provinces [MRGID:21484]
Tara Ocean	TARA_133_SRF_0.22-3	5	ERR599052	TARA_133	35.3671	-127.742	(SRF) surface water layer (ENVO:00002042)	0.22	3	(NPO) North Pacific Ocean [MRGID:1908]	(NPST) North Pacific Subtropical and Polar Front Provinces [MRGID:21484]
Tara Ocean	TARA_137_SRF_0.22-3	5	ERR598989	TARA_137	14.2035	-116.626	(SRF) surface water layer (ENVO:00002042)	0.22	3	(NPO) North Pacific Ocean [MRGID:1908]	(PNEC) North Pacific Equatorial Countercurrent Province [MRGID:21488]
Tara Ocean	TARA_138_SRF_0.22-3	5	ERR599030	TARA_138	6.3332	-102.943	(SRF) surface water layer (ENVO:00002042)	0.22	3	(NPO) North Pacific Ocean [MRGID:1908]	(PNEC) North Pacific Equatorial Countercurrent Province [MRGID:21488]
Tara Ocean	TARA_142_SRF_0.22-3	5	ERR599136	TARA_142	25.5264	-88.394	(SRF) surface water layer (ENVO:00002042)	0.22	3	(NAO) North Atlantic Ocean [MRGID:1912]	(CARB) Caribbean Province [MRGID:21466]
Tara Ocean	TARA_145_SRF_0.22-3	5	ERR598983	TARA_145	39.2305	-70.0377	(SRF) surface water layer (ENVO:00002042)	0.22	3	(NAO) North Atlantic Ocean [MRGID:1912]	(GFST) Gulf Stream Province [MRGID:21454]
Tara Ocean	TARA_146_SRF_0.22-3	5	ERR598968	TARA_146	34.6712	-71.3093	(SRF) surface water layer (ENVO:00002042)	0.22	3	(NAO) North Atlantic Ocean [MRGID:1912]	(NAST-W) North Atlantic Subtropical Gyral Province [MRGID:21455]
Tara Ocean	TARA_148_SRF_0.22-3	5	ERR599123	TARA_148	31.6948	-64.2489	(SRF) surface water layer (ENVO:00002042)	0.22	3	(NAO) North Atlantic Ocean [MRGID:1912]	(NAST-W) North Atlantic Subtropical Gyral Province [MRGID:21455]
Tara Ocean	TARA_149_SRF_0.22-3	5	ERR598963	TARA_149	34.1132	-49.9181	(SRF) surface water layer (ENVO:00002042)	0.22	3	(NAO) North Atlantic Ocean [MRGID:1912]	(NAST-W) North Atlantic Subtropical Gyral Province [MRGID:21455]
Tara Ocean	TARA_152_SRF_0.22-3	5	ERR599078	TARA_152	43.6792	-16.8344	(SRF) surface water layer (ENVO:00002042)	0.22	3	(NAO) North Atlantic Ocean [MRGID:1912]	(NAST-E) North Atlantic Subtropical Gyral Province [MRGID:21467]
Tara Ocean	TARA_152_MIX_0.22-3	25	ERR599001	TARA_152	43.7056	-16.8794	(MIX) marine epipelagic mixed layer (ENVO:01000061)	0.22	3	(NAO) North Atlantic Ocean [MRGID:1912]	(NAST-E) North Atlantic Subtropical Gyral Province [MRGID:21467]
Tara Ocean	TARA_065_DCM_0.22-3	30	ERR598990|ERR599018|ERR599110	TARA_065	-35.2421	26.3048	(DCM) deep chlorophyll maximum layer (ENVO:01000326)	0.22	3	(IO) Indian Ocean [MRGID:1904]	(EAFR) Eastern Africa Coastal Province [MRGID:21473]
Tara Ocean	TARA_109_DCM_0.22-3	30	ERR598952|ERR599065|ERR599108	TARA_109	2.0299	-84.5546	(DCM) deep chlorophyll maximum layer (ENVO:01000326)	0.22	3	(NPO) North Pacific Ocean [MRGID:1908]	(CHIL) Chile-Peru Current Coastal Province [MRGID:21495]
Tara Ocean	TARA_102_DCM_0.22-3	40	ERR598962|ERR599007|ERR599168	TARA_102	-5.2669	-85.2732	(DCM) deep chlorophyll maximum layer (ENVO:01000326)	0.22	3	(SPO) South Pacific Ocean [MRGID:1910]	(PEOD) Pacific Equatorial Divergence Province [MRGID:21489]
Tara Ocean	TARA_137_DCM_0.22-3	40	ERR598987|ERR599070|ERR599099|ERR599147	TARA_137	14.2075	-116.647	(DCM) deep chlorophyll maximum layer (ENVO:01000326)	0.22	3	(NPO) North Pacific Ocean [MRGID:1908]	(PNEC) North Pacific Equatorial Countercurrent Province [MRGID:21488]
Tara Ocean	TARA_133_DCM_0.22-3	45	ERR598942	TARA_133	35.4002	-127.75	(DCM) deep chlorophyll maximum layer (ENVO:01000326)	0.22	3	(NPO) North Pacific Ocean [MRGID:1908]	(NPST) North Pacific Subtropical and Polar Front Provinces [MRGID:21484]
Tara Ocean	TARA_068_DCM_0.22-3	50	ERR599017|ERR599056|ERR599103	TARA_068	-31.027	4.6802	(DCM) deep chlorophyll maximum layer (ENVO:01000326)	0.22	3	(SAO) South Atlantic Ocean [MRGID:1914]	(SATL) South Atlantic Gyral Province [MRGID:21459]
Tara Ocean	TARA_100_DCM_0.22-3	50	ERR599081|ERR599113	TARA_100	-12.9723	-96.0122	(DCM) deep chlorophyll maximum layer (ENVO:01000326)	0.22	3	(SPO) South Pacific Ocean [MRGID:1910]	(SPSG) South Pacific Subtropical Gyre Province, North and South [MRGID:21486]
Tara Ocean	TARA_110_DCM_0.22-3	50	ERR599014	TARA_110	-1.9002	-84.6265	(DCM) deep chlorophyll maximum layer (ENVO:01000326)	0.22	3	(SPO) South Pacific Ocean [MRGID:1910]	(SPSG) South Pacific Subtropical Gyre Province, North and South [MRGID:21486]
Tara Ocean	TARA_138_DCM_0.22-3	60	ERR599087	TARA_138	6.3378	-102.954	(DCM) deep chlorophyll maximum layer (ENVO:01000326)	0.22	3	(NPO) North Pacific Ocean [MRGID:1908]	(PNEC) North Pacific Equatorial Countercurrent Province [MRGID:21488]
Tara Ocean	TARA_064_DCM_0.22-3	65	ERR598972|ERR599023|ERR599025	TARA_064	-29.5333	37.9117	(DCM) deep chlorophyll maximum layer (ENVO:01000326)	0.22	3	(IO) Indian Ocean [MRGID:1904]	(EAFR) Eastern Africa Coastal Province [MRGID:21473]
Tara Ocean	TARA_085_DCM_0.22-3	90	ERR599104|ERR599121	TARA_085	-62.2231	-49.2139	(DCM) deep chlorophyll maximum layer (ENVO:01000326)	0.22	3	(SO) Southern Ocean [MRGID:1907]	(ANTA) Antarctic Province [MRGID:21502]
Tara Ocean	TARA_111_DCM_0.22-3	90	ERR598961	TARA_111	-16.9587	-100.675	(DCM) deep chlorophyll maximum layer (ENVO:01000326)	0.22	3	(SPO) South Pacific Ocean [MRGID:1910]	(SPSG) South Pacific Subtropical Gyre Province, North and South [MRGID:21486]
Tara Ocean	TARA_072_DCM_0.22-3	100	ERR599133|ERR599137	TARA_072	-8.7296	-17.9604	(DCM) deep chlorophyll maximum layer (ENVO:01000326)	0.22	3	(SAO) South Atlantic Ocean [MRGID:1914]	(SATL) South Atlantic Gyral Province [MRGID:21459]
Tara Ocean	TARA_122_DCM_0.22-3	115	ERR598948	TARA_122	-9.0063	-139.139	(DCM) deep chlorophyll maximum layer (ENVO:01000326)	0.22	3	(SPO) South Pacific Ocean [MRGID:1910]	(SPSG) South Pacific Subtropical Gyre Province, North and South [MRGID:21486]
Tara Ocean	TARA_132_DCM_0.22-3	115	ERR598995	TARA_132	31.5168	-159.046	(DCM) deep chlorophyll maximum layer (ENVO:01000326)	0.22	3	(NPO) North Pacific Ocean [MRGID:1908]	(NPST) North Pacific Subtropical and Polar Front Provinces [MRGID:21484]
Tara Ocean	TARA_078_DCM_0.22-3	120	ERR599046|ERR599101	TARA_078	-30.1484	-43.2705	(DCM) deep chlorophyll maximum layer (ENVO:01000326)	0.22	3	(SAO) South Atlantic Ocean [MRGID:1914]	(SATL) South Atlantic Gyral Province [MRGID:21459]
Tara Ocean	TARA_142_DCM_0.22-3	125	ERR599100	TARA_142	25.6168	-88.4532	(DCM) deep chlorophyll maximum layer (ENVO:01000326)	0.22	3	(NAO) North Atlantic Ocean [MRGID:1912]	(CARB) Caribbean Province [MRGID:21466]
Tara Ocean	TARA_076_DCM_0.22-3	150	ERR599040|ERR599148	TARA_076	-21.0292	-35.3498	(DCM) deep chlorophyll maximum layer (ENVO:01000326)	0.22	3	(SAO) South Atlantic Ocean [MRGID:1914]	(SATL) South Atlantic Gyral Province [MRGID:21459]
Tara Ocean	TARA_112_DCM_0.22-3	155	ERR598957	TARA_112	-23.2189	-129.5	(DCM) deep chlorophyll maximum layer (ENVO:01000326)	0.22	3	(SPO) South Pacific Ocean [MRGID:1910]	(SPSG) South Pacific Subtropical Gyre Province, North and South [MRGID:21486]
Tara Ocean	TARA_100_MES_0.22-3	177	ERR598946|ERR598953|ERR598981	TARA_100	-12.9794	-96.0232	(DCM) deep chlorophyll maximum layer (ENVO:01000326) & marine oxygen minimum zone (ENVO:01000065)	0.22	3	(SPO) South Pacific Ocean [MRGID:1910]	(SPSG) South Pacific Subtropical Gyre Province, North and South [MRGID:21486]
Tara Ocean	TARA_098_DCM_0.22-3	188	ERR599042|ERR599079	TARA_098	-25.826	-111.729	(DCM) deep chlorophyll maximum layer (ENVO:01000326)	0.22	3	(SPO) South Pacific Ocean [MRGID:1910]	(SPSG) South Pacific Subtropical Gyre Province, North and South [MRGID:21486]
Tara Ocean	TARA_148b_MES_0.22-3	250	ERR598958	TARA_148b	34.1504	-56.9684	(MES) mesopelagic zone (ENVO:00000213)	0.22	3	(NAO) North Atlantic Ocean [MRGID:1912]	(NAST-W) North Atlantic Subtropical Gyral Province [MRGID:21455]
Tara Ocean	TARA_111_MES_0.22-3	350	ERR599086	TARA_111	-16.9486	-100.671	(MES) mesopelagic zone (ENVO:00000213) & marine oxygen minimum zone (ENVO:01000065)	0.22	3	(SPO) South Pacific Ocean [MRGID:1910]	(SPSG) South Pacific Subtropical Gyre Province, North and South [MRGID:21486]
Tara Ocean	TARA_137_MES_0.22-3	375	ERR599015|ERR599076|ERR599127|ERR599152	TARA_137	14.2025	-116.643	(MES) mesopelagic zone (ENVO:00000213)	0.22	3	(NPO) North Pacific Ocean [MRGID:1908]	(PNEC) North Pacific Equatorial Countercurrent Province [MRGID:21488]
Tara Ocean	TARA_109_MES_0.22-3	380	ERR598971|ERR599067	TARA_109	2.0649	-84.5546	(MES) mesopelagic zone (ENVO:00000213) & marine oxygen minimum zone (ENVO:01000065)	0.22	3	(NPO) North Pacific Ocean [MRGID:1908]	(CHIL) Chile-Peru Current Coastal Province [MRGID:21495]
Tara Ocean	TARA_110_MES_0.22-3	380	ERR599020	TARA_110	-1.8902	-84.6141	(MES) mesopelagic zone (ENVO:00000213) & marine oxygen minimum zone (ENVO:01000065)	0.22	3	(SPO) South Pacific Ocean [MRGID:1910]	(SPSG) South Pacific Subtropical Gyre Province, North and South [MRGID:21486]
Tara Ocean	TARA_138_MES_0.22-3	450	ERR599004|ERR599051|ERR599060|ERR599175	TARA_138	6.3559	-103.06	(MES) mesopelagic zone (ENVO:00000213)	0.22	3	(NPO) North Pacific Ocean [MRGID:1908]	(PNEC) North Pacific Equatorial Countercurrent Province [MRGID:21488]
Tara Ocean	TARA_102_MES_0.22-3	480	ERR599055|ERR599128|ERR599132	TARA_102	-5.261	-85.1678	(MES) mesopelagic zone (ENVO:00000213) & marine oxygen minimum zone (ENVO:01000065)	0.22	3	(SPO) South Pacific Ocean [MRGID:1910]	(PEOD) Pacific Equatorial Divergence Province [MRGID:21489]
Tara Ocean	TARA_098_MES_0.22-3	488	ERR599071|ERR599085	TARA_098	-25.8076	-111.691	(MES) mesopelagic zone (ENVO:00000213)	0.22	3	(SPO) South Pacific Ocean [MRGID:1910]	(SPSG) South Pacific Subtropical Gyre Province, North and South [MRGID:21486]
Tara Ocean	TARA_132_MES_0.22-3	550	ERR598980	TARA_132	31.528	-159.022	(MES) mesopelagic zone (ENVO:00000213)	0.22	3	(NPO) North Pacific Ocean [MRGID:1908]	(NPST) North Pacific Subtropical and Polar Front Provinces [MRGID:21484]
Tara Ocean	TARA_145_MES_0.22-3	590	ERR599166	TARA_145	39.2392	-70.0343	(MES) mesopelagic zone (ENVO:00000213) & marine oxygen minimum zone (ENVO:01000065)	0.22	3	(NAO) North Atlantic Ocean [MRGID:1912]	(GFST) Gulf Stream Province [MRGID:21454]
Tara Ocean	TARA_122_MES_0.22-3	600	ERR598999|ERR599033|ERR599083|ERR599096	TARA_122	-8.9729	-139.239	(MES) mesopelagic zone (ENVO:00000213)	0.22	3	(SPO) South Pacific Ocean [MRGID:1910]	(SPSG) South Pacific Subtropical Gyre Province, North and South [MRGID:21486]
Tara Ocean	TARA_142_MES_0.22-3	640	ERR598985	TARA_142	25.6236	-88.45	(MES) mesopelagic zone (ENVO:00000213)	0.22	3	(NAO) North Atlantic Ocean [MRGID:1912]	(CARB) Caribbean Province [MRGID:21466]
Tara Ocean	TARA_146_MES_0.22-3	640	ERR599047	TARA_146	34.6663	-71.2907	(MES) mesopelagic zone (ENVO:00000213)	0.22	3	(NAO) North Atlantic Ocean [MRGID:1912]	(NAST-W) North Atlantic Subtropical Gyral Province [MRGID:21455]
Tara Ocean	TARA_133_MES_0.22-3	650	ERR599115	TARA_133	35.2698	-127.727	(MES) mesopelagic zone (ENVO:00000213)	0.22	3	(NPO) North Pacific Ocean [MRGID:1908]	(NPST) North Pacific Subtropical and Polar Front Provinces [MRGID:21484]
Tara Ocean	TARA_112_MES_0.22-3	696	ERR599072	TARA_112	-23.2232	-129.599	(MES) mesopelagic zone (ENVO:00000213)	0.22	3	(SPO) South Pacific Ocean [MRGID:1910]	(SPSG) South Pacific Subtropical Gyre Province, North and South [MRGID:21486]
Tara Ocean	TARA_068_MES_0.22-3	700	ERR598947|ERR599131	TARA_068	-31.0198	4.6685	(MES) mesopelagic zone (ENVO:00000213)	0.22	3	(SAO) South Atlantic Ocean [MRGID:1914]	(SATL) South Atlantic Gyral Province [MRGID:21459]
Tara Ocean	TARA_149_MES_0.22-3	740	ERR598964	TARA_149	34.0771	-49.8233	(MES) mesopelagic zone (ENVO:00000213)	0.22	3	(NAO) North Atlantic Ocean [MRGID:1912]	(NAST-W) North Atlantic Subtropical Gyral Province [MRGID:21455]
Tara Ocean	TARA_085_MES_0.22-3	790	ERR599008|ERR599125	TARA_085	-61.9689	-49.5017	(MES) mesopelagic zone (ENVO:00000213)	0.22	3	(SO) Southern Ocean [MRGID:1907]	(ANTA) Antarctic Province [MRGID:21502]
Tara Ocean	TARA_070_MES_0.22-3	800	ERR599044|ERR599149	TARA_070	-20.4075	-3.1641	(MES) mesopelagic zone (ENVO:00000213)	0.22	3	(SAO) South Atlantic Ocean [MRGID:1914]	(SATL) South Atlantic Gyral Province [MRGID:21459]
Tara Ocean	TARA_072_MES_0.22-3	800	ERR599005|ERR599048	TARA_072	-8.7986	-17.9034	(MES) mesopelagic zone (ENVO:00000213)	0.22	3	(SAO) South Atlantic Ocean [MRGID:1914]	(SATL) South Atlantic Gyral Province [MRGID:21459]
Tara Ocean	TARA_076_MES_0.22-3	800	ERR599000|ERR599154	TARA_076	-20.9315	-35.1794	(MES) mesopelagic zone (ENVO:00000213)	0.22	3	(SAO) South Atlantic Ocean [MRGID:1914]	(SATL) South Atlantic Gyral Province [MRGID:21459]
Tara Ocean	TARA_078_MES_0.22-3	800	ERR599124|ERR599159	TARA_078	-30.1471	-43.2915	(MES) mesopelagic zone (ENVO:00000213)	0.22	3	(SAO) South Atlantic Ocean [MRGID:1914]	(SATL) South Atlantic Gyral Province [MRGID:21459]
Tara Ocean	TARA_152_MES_0.22-3	800	ERR598944	TARA_152	43.7182	-16.8714	(MES) mesopelagic zone (ENVO:00000213)	0.22	3	(NAO) North Atlantic Ocean [MRGID:1912]	(NAST-E) North Atlantic Subtropical Gyral Province [MRGID:21467]
Tara Ocean	TARA_065_MES_0.22-3	850	ERR598960|ERR599034	TARA_065	-35.1889	26.2905	(MES) mesopelagic zone (ENVO:00000213)	0.22	3	(IO) Indian Ocean [MRGID:1904]	(EAFR) Eastern Africa Coastal Province [MRGID:21473]
Tara Ocean	TARA_056_MES_0.22-3	1000	ERR599112	TARA_056	-15.3379	43.2948	(MES) mesopelagic zone (ENVO:00000213)	0.22	3	(IO) Indian Ocean [MRGID:1904]	(EAFR) Eastern Africa Coastal Province [MRGID:21473]
Tara Ocean	TARA_064_MES_0.22-3	1000	ERR599021|ERR599164	TARA_064	-29.5046	37.9599	(MES) mesopelagic zone (ENVO:00000213)	0.22	3	(IO) Indian Ocean [MRGID:1904]	(EAFR) Eastern Africa Coastal Province [MRGID:21473]
Malaspina	82	2150	SRR3962777|SRR3962680	MP1494	-179.52	-25.49	Bathypelagic	0.22		Pacific
Malaspina	62	2400	SRR3963805|SRR3963804	MP1141	92.9852	-29.6525	Bathypelagic	0.22		Indian
Malaspina	121	3008	SRR3960684|SRR3960579	MP2253	-99.2462	10.0927	Bathypelagic	0.22		Pacific
Malaspina	118	3103	SRR3961604|SRR3961047	MP2159	-108.06	12	Bathypelagic	0.22		Pacific
Malaspina	32	3199	SRR3965676|SRR3965592	MP0556	-21.43	-26.91	Bathypelagic	0.22		Atlantic
Malaspina	53	3500	SRR3964650|SRR3963982	MP0960	63.2478	-27.9783	Bathypelagic	0.22		Indian
Malaspina	81	3501	SRR3963456|SRR3963449	MP1483	179.141	-28.4063	Bathypelagic	0.22		Pacific
Malaspina	35	3662	SRR3965875|SRR3965874	MP0627	-11.8	-28.62	Bathypelagic	0.22		Atlantic
Malaspina	97	3818	SRR3961936|SRR3962293	MP1788	-163.53	9.22	Bathypelagic	0.22		Pacific
Malaspina	43	3900	SRR3965809|SRR3965873	MP0759	12.7692	-32.8128	Bathypelagic	0.22		Atlantic
Malaspina	26	3907	SRR3967025|SRR3966130	MP0441	-36.95	-22.97	Bathypelagic	0.22		Atlantic
Malaspina	59	4000	SRR3963658|SRR3963622	MP1092	82.62	-29.81	Bathypelagic	0.22		Indian
Malaspina	20	4001	SRR3967699|SRR3967690	MP0327	-30.19	-9.12	Bathypelagic	0.22		Atlantic
Malaspina	41	4001	SRR3965647|SRR3965758	MP0740	6.84	-31.81	Bathypelagic	0.22		Atlantic
Malaspina	65	4001	SRR3963571|SRR3963457	MP1202	103.308	-30.3327	Bathypelagic	0.22		Indian
Malaspina	10	4002	SRR3967905|SRR3968061	MP0145	-26	14.52	Bathypelagic	0.22		Atlantic
Malaspina	17	4002	SRR3968060|SRR3967700	MP0262	-27.33	-3.03	Bathypelagic	0.22		Atlantic
Malaspina	50	4002	SRR3965585|SRR3965586	MP0901	39.89	-33.55	Bathypelagic	0.22		Indian
Malaspina	112	4002	SRR3962508|SRR3961906	MP2053	-124.474	15.9087	Bathypelagic	0.22		Pacific
Malaspina	146	4002	SRR3960572|SRR3960577	MP2969	-17.2662	32.0788	Bathypelagic	0.22		Atlantic
Malaspina	13	4003	SRR3968063|SRR3968062	MP0204	-26	7.33	Bathypelagic	0.22		Atlantic
Malaspina	23	4003	SRR3967558|SRR3967319	MP0372	-33.41	-15.83	Bathypelagic	0.22		Atlantic
Malaspina	134	4003	SRR3960580|SRR3960575	MP2634	-52.6367	19.9897	Bathypelagic	0.22		Atlantic
Malaspina	144	4003	SRR3960576|SRR3960578	MP2914	-23.69	29.97	Bathypelagic	0.22		Atlantic
Malaspina	7	4005	SRR3968777|SRR3968770	MP0104	-23.45	21.51	Bathypelagic	0.22		Atlantic
Malaspina	91	4018	SRR3962772|SRR3962773	MP1649	-170.741	-5.75	Bathypelagic	0.22		Pacific
BATS	M1	4		M1	31°40’ N	64°10’ W	Surface ocean	0.22		Atlantic
BATS	M2	106		M2	31°40’ N	64°10’ W	(DCM) deep chlorophyll maximum layer (ENVO:01000326)	0.22		Atlantic
BATS	M3	805		M3	31°40’ N	64°10’ W	MES	0.22		Atlantic
BATS	M4	2000		M4	31°40’ N	64°10’ W	Bathypelagic	0.22		Atlantic
BATS	M5	2375		M5	31°40’ N	64°10’ W	Bathypelagic	0.22		Atlantic
BATS	M6	4535		M6	31°40’ N	64°10’ W	Bathypelagic	0.22		Atlantic

## Sheet: Table S3
PANGAEA sample id	BioSamples_ID	ENA_ID	ENA_Run_ID	MetaG/MetaT	Station	Layer	Size_fraction	Size_fraction_name
TARA_B100000473	SAMEA2621017	ERS490269	ERR3586973|ERR3587095	MetaT	68	SRF	0.22-3	Prokaryote enriched
TARA_B100000480	SAMEA2621041	ERS490300	ERR3586974|ERR3587096	MetaT	68	DCM	0.22-3	Prokaryote enriched
TARA_B100000420	SAMEA2621136	ERS490437	ERR3586944|ERR3587047	MetaT	72	SRF	0.22-3	Prokaryote enriched
TARA_B100000422	SAMEA2621158	ERS490479	ERR3586945|ERR3587048	MetaT	72	DCM	0.22-3	Prokaryote enriched
TARA_B100000513	SAMEA2621198	ERS490542	ERR1001626|ERR3587134	MetaT	76	SRF	0.22-3	Prokaryote enriched
TARA_B100000515	SAMEA2621218	ERS490599	ERR3586946|ERR3587049	MetaT	76	DCM	0.22-3	Prokaryote enriched
TARA_B100000524	SAMEA2621254	ERS490659	ERR1001627|ERR3587135	MetaT	78	SRF	0.22-3	Prokaryote enriched
TARA_B100000526	SAMEA2621274	ERS490693	ERR3586975|ERR3587097	MetaT	78	DCM	0.22-3	Prokaryote enriched
TARA_B100000832	SAMEA2621350	ERS490805	ERR3586948|ERR3587051	MetaT	81	SRF	0.22-3	Prokaryote enriched
TARA_B100000834	SAMEA2621378	ERS490850	ERR3586789|ERR3586790|ERR3586791|ERR3586792|ERR3586997|ERR3587052	MetaT	81	DCM	0.22-3	Prokaryote enriched
TARA_B100000768	SAMEA2621401	ERS490885	ERR3587136|ERR3587195	MetaT	82	SRF	0.22-3	Prokaryote enriched
TARA_B100000767	SAMEA2621423	ERS490928	ERR3587137|ERR3587196	MetaT	82	DCM	0.22-3	Prokaryote enriched
TARA_B100000787	SAMEA2621509	ERS491044	ERR3587139|ERR3587192	MetaT	85	SRF	0.22-3	Prokaryote enriched
TARA_B100000795	SAMEA2621536	ERS491095	ERR3587140|ERR3587193	MetaT	85	DCM	0.22-3	Prokaryote enriched
TARA_B100000811	SAMEA2621571	ERS491130	ERR3586950|ERR3586999|ERR3587054	MetaT	86	SRF	0.22-3	Prokaryote enriched
TARA_B100000813	SAMEA2621595	ERS491173	ERR3586951|ERR3587055	MetaT	86	DCM	0.22-3	Prokaryote enriched
TARA_B100001064	SAMEA2621782	ERS491424	ERR3586956|ERR3587060	MetaT	93	SRF	0.22-3	Prokaryote enriched
TARA_B100001061	SAMEA2621814	ERS491465	ERR3586957|ERR3587061	MetaT	93	DCM	0.22-3	Prokaryote enriched
TARA_B100000986	SAMEA2621863	ERS491529	ERR3586890|ERR3587062	MetaT	96	SRF	0.22-3	Prokaryote enriched
TARA_B100000987	SAMEA2621885	ERS491563	ERR3586891|ERR3587063	MetaT	96	DCM	0.22-3	Prokaryote enriched
TARA_B100000994	SAMEA2621913	ERS491604	ERR3586892|ERR3587064	MetaT	97	SRF	0.22-3	Prokaryote enriched
TARA_B100000973	SAMEA2621961	ERS491663	ERR3586894|ERR3587066	MetaT	97	DCM	0.22-3	Prokaryote enriched
TARA_B100000900	SAMEA2622173	ERS491938	ERR3587119|ERR3587187	MetaT	102	SRF	0.22-3	Prokaryote enriched
TARA_B100000902	SAMEA2622219	ERS492012	ERR3587144|ERR3587186	MetaT	102	DCM	0.22-3	Prokaryote enriched
TARA_B100000575	SAMEA2622452	ERS492321	ERR3587124|ERR3587171	MetaT	111	SRF	0.22-3	Prokaryote enriched
TARA_B100000579	SAMEA2622478	ERS492357	ERR3587123|ERR3587190	MetaT	111	DCM	0.22-3	Prokaryote enriched
TARA_B100000939	SAMEA2622522	ERS492412	ERR3586901|ERR3587009	MetaT	112	SRF	0.22-3	Prokaryote enriched
TARA_B100000943	SAMEA2622549	ERS492449	ERR3586902|ERR3587010	MetaT	112	DCM	0.22-3	Prokaryote enriched
TARA_B100001115	SAMEA2622652	ERS492642	ERR3587197|ERR3587201	MetaT	122	SRF	0.22-3	Prokaryote enriched
TARA_B100000700	SAMEA2622690	ERS492699	ERR3587125|ERR3587151|ERR3587172	MetaT	122	DCM	0.22-3	Prokaryote enriched
TARA_B100001228	SAMEA2622866	ERS492976	ERR3586979|ERR3587101	MetaT	127	SRF	0.22-3	Prokaryote enriched
TARA_B100001230	SAMEA2622886	ERS493015	ERR3586760|ERR3586761|ERR3586762|ERR3586763|ERR3587012	MetaT	127	DCM	0.22-3	Prokaryote enriched
TARA_B100000622	SAMEA2622947	ERS493122	ERR3586764|ERR3586765|ERR3586766|ERR3586767|ERR3587013	MetaT	129	SRF	0.22-3	Prokaryote enriched
TARA_B100000624	SAMEA2622973	ERS493165	ERR3586793|ERR3586794|ERR3586795|ERR3586796|ERR3587014	MetaT	129	DCM	0.22-3	Prokaryote enriched
TARA_B100000658	SAMEA2623063	ERS493304	ERR3586903|ERR3586904|ERR3586905|ERR3586906|ERR3586907|ERR3586908|ERR3586909|ERR3586910|ERR3587018	MetaT	132	SRF	0.22-3	Prokaryote enriched
TARA_B100000660	SAMEA2623083	ERS493344	ERR3586797|ERR3586798|ERR3586799|ERR3586800|ERR3587019	MetaT	132	DCM	0.22-3	Prokaryote enriched
TARA_B100001089	SAMEA2623119	ERS493393	ERR3586801|ERR3586802|ERR3586803|ERR3586804|ERR3587001|ERR3587072	MetaT	133	SRF	0.22-3	Prokaryote enriched
TARA_B100001090	SAMEA2623139	ERS493435	ERR3586911|ERR3586912|ERR3586913|ERR3586914|ERR3586915|ERR3586916|ERR3586917|ERR3586918|ERR3587021	MetaT	133	DCM	0.22-3	Prokaryote enriched
TARA_B100001275	SAMEA2623197	ERS493510	ERR3586809|ERR3586810|ERR3586811|ERR3586812|ERR3587074	MetaT	135	SRF	0.22-3	Prokaryote enriched
TARA_B100001263	SAMEA2623219	ERS493548	ERR3586813|ERR3586814|ERR3586815|ERR3586816|ERR3587002|ERR3587075	MetaT	135	DCM	0.22-3	Prokaryote enriched
TARA_B100001287	SAMEA2623275	ERS493636	ERR3587112|ERR3587175	MetaT	137	SRF	0.22-3	Prokaryote enriched
TARA_B100001964	SAMEA2623295	ERS493670	ERR3587130|ERR3587164	MetaT	137	DCM	0.22-3	Prokaryote enriched
TARA_B100002054	SAMEA2623466	ERS493941	ERR3586927|ERR3586928|ERR3586929|ERR3586930|ERR3586931|ERR3586932|ERR3586933|ERR3586934|ERR3587023	MetaT	142	SRF	0.22-3	Prokaryote enriched
TARA_B100002056	SAMEA2623492	ERS493985	ERR3586768|ERR3586769|ERR3586770|ERR3586771|ERR3587024	MetaT	142	DCM	0.22-3	Prokaryote enriched
TARA_B100001215	SAMEA2623532	ERS494025	ERR3586858|ERR3586859|ERR3586860|ERR3586861|ERR3586862|ERR3586863|ERR3586864|ERR3586865|ERR3587026	MetaT	143	SRF	0.22-3	Prokaryote enriched
TARA_B100001217	SAMEA2623552	ERS494075	ERR3586776|ERR3586777|ERR3586778|ERR3586779|ERR3587027	MetaT	143	DCM	0.22-3	Prokaryote enriched
TARA_B100001769	SAMEA2623808,SAMEA2623809	ERS494445,ERS494446	ERR3587110|ERR3587182	MetaT	150	SRF	0.22-3	Prokaryote enriched
TARA_B100001776	SAMEA2623830	ERS494492	ERR3586983|ERR3587104	MetaT	150	DCM	0.22-3	Prokaryote enriched
TARA_B100001564	SAMEA2623850,SAMEA2623851	ERS494518,ERS494519	ERR1328122|ERR1328125	MetaT	151	SRF	0.22-3	Prokaryote enriched
TARA_B100001557	SAMEA2623872	ERS494563	ERR3586780|ERR3586781|ERR3586782|ERR3586783|ERR3587030	MetaT	151	DCM	0.22-3	Prokaryote enriched
TARA_B110001444	SAMEA4396935	ERS1308384	ERR3586710|ERR3586715	MetaT	158	SRF	0.22-3	Prokaryote enriched
TARA_B110001446	SAMEA4396982	ERS1308431	ERR3586711|ERR3586716	MetaT	158	DCM	0.22-3	Prokaryote enriched
TARA_B110000253	SAMEA4397660	ERS1309109	ERR3586679|ERR3586726	MetaT	189	SRF	0.22-3	Prokaryote enriched
TARA_B110000255	SAMEA4397716	ERS1309165	ERR3586680|ERR3586727	MetaT	189	DCM	0.22-3	Prokaryote enriched

## Sheet: Table S4
KEGG	simple_id	Reaction modules	Description	Function
K01053	gnl.	Cleavage of aromatic ring	gluconolactonase [EC:3.1.1.17]	ring cleavage via Baeyer-vlllliger oxidation
K01607	pcaC	Cleavage of aromatic ring	4-carboxymuconolactone decarboxylase [EC:4.1.1.44]	ortho-cleavage of catechol
K02554	mhpD	Cleavage of aromatic ring	mhpD; 2-keto-4-pentenoate hydratase [EC:4.2.1.80]	ortho-cleavage of catechol
K07104	catE	Cleavage of aromatic ring	catechol 2,3-dioxygenase [EC:1.13.11.2]	ortho-cleavage of catechol
K01821	praC	Cleavage of aromatic ring	4-oxalocrotonate tautomerase [EC:5.3.2.6]	ortho-cleavage of catechol
K07535	badH	Cleavage of aromatic ring	2-hydroxycyclohexanecarboxyl-CoA dehydrogenase [EC:1.1.1.-]	ring clevage via beta oxidation
K03379	chnB	Cleavage of aromatic ring	cyclohexanone monooxygenase [EC:1.14.13.22]	ring cleavage via Baeyer-vlllliger oxidation
K14731	mlhB	Cleavage of aromatic ring	epsilon-lactone hydrolase [EC:3.1.1.83]	ring cleavage via Baeyer-vlllliger oxidation
K07536	badI	Cleavage of aromatic ring	2-ketocyclohexanecarboxyl-CoA hydrolase [EC:3.1.2.-]	ring clevage via beta oxidation
K00217	E1.3.1.32	Cleavage of aromatic ring	maleylacetate reductase [EC:1.3.1.32]	ortho-cleavage of halogenated aromatic ring
K03186	ubiX	Dihydroxylation and cleavage of aromatic ring	flavin prenyltransferase [EC:2.5.1.129]	conversion on aromatic ring
K00483	hpaB	Dihydroxylation and cleavage of aromatic ring	4-hydroxyphenylacetate 3-monooxygenase [EC:1.14.14.9]	ring remove from polycycllc aromatic ring
K07546	bbsH	Dihydroxylation and cleavage of aromatic ring	(E)-benzylidenesuccinyl-CoA hydratase [EC:4.2.1.180]	conversion on aromatic ring
K07544	bbsF	Dihydroxylation and cleavage of aromatic ring	benzylsuccinate CoA-transferase BbsF subunit [EC:2.8.3.15]	conversion on aromatic ring
K05714	mhpC	Dihydroxylation and cleavage of aromatic ring	2-hydroxy-6-oxonona-2,4-dienedioate hydrolase [EC:3.7.1.14]	ortho-cleavage of catechol
K05710	hcaC	Dihydroxylation of aromatic ring	ko:K05710 hcaC; 3-phenylpropionate/trans-cinnamate dioxygenase ferredoxin component	ortho-cleavage of catechol
K05708	hcaE	Dihydroxylation of aromatic ring	hcaA1; 3-phenylpropionate/trans-cinnamate dioxygenase subunit alpha [EC:1.14.12.19]	ortho-cleavage of catechol
K05783	benD.xylL	Dihydroxylation of aromatic ring	dihydroxycyclohexadiene carboxylate dehydrogenase [EC:1.3.1.25 1.3.1.-]	ortho-cleavage of catechol
K18068	pht3	Dihydroxylation of aromatic ring	phthalate 4,5-dioxygenase [EC:1.14.12.7]	ortho-cleavage of catechol
K00121	frmA	Methyl to carboxyl conversion on aromatic ring	S-(hydroxymethyl)glutathione dehydrogenase / alcohol dehydrogenase [EC:1.1.1.284 1.1.1.1]	conversion on aromatic ring

## Sheet: Table S5
id	edgeR result	description
K06902	upper	UMF1; MFS transporter, UMF1 family
K00101	upper	lldD; L-lactate dehydrogenase (cytochrome) [EC:1.1.2.3]
K00891	upper	aroK, aroL; shikimate kinase [EC:2.7.1.71]
K00864	upper	glpK, GK; glycerol kinase [EC:2.7.1.30]
K01095	upper	pgpA; phosphatidylglycerophosphatase A [EC:3.1.3.27]
K01142	upper	E3.1.11.2, xthA; exodeoxyribonuclease III [EC:3.1.11.2]
K01669	upper	phr, PHR1; deoxyribodipyrimidine photo-lyase [EC:4.1.99.3]
K01740	upper	metY; O-acetylhomoserine (thiol)-lyase [EC:2.5.1.49]
K13288	upper	orn, REX2, REXO2; oligoribonuclease [EC:3.1.-.-]
K23535	upper	nupB; general nucleoside transport system permease protein
K23536	upper	nupC; general nucleoside transport system permease protein
K23537	upper	nupA; general nucleoside transport system ATP-binding protein
K00166	down	BCKDHA, bkdA1; 2-oxoisovalerate dehydrogenase E1 component subunit alpha [EC:1.2.4.4]
K00167	down	BCKDHB, bkdA2; 2-oxoisovalerate dehydrogenase E1 component subunit beta [EC:1.2.4.4]
K01848	down	E5.4.99.2A, mcmA1; methylmalonyl-CoA mutase, N-terminal domain [EC:5.4.99.2]
K00248	down	ACADS, bcd; butyryl-CoA dehydrogenase [EC:1.3.8.1]
K09699	down	DBT, bkdB; 2-oxoisovalerate dehydrogenase E2 component (dihydrolipoyl transacylase) [EC:2.3.1.168]
K00483	down	hpaB; 4-hydroxyphenylacetate 3-monooxygenase [EC:1.14.14.9]
K07104	down	catE; catechol 2,3-dioxygenase [EC:1.13.11.2]
K01061	down	E3.1.1.45; carboxymethylenebutenolidase [EC:3.1.1.45]
K01715	down	crt; enoyl-CoA hydratase [EC:4.2.1.17]
K00392	down	sir; sulfite reductase (ferredoxin) [EC:1.8.7.1]
K01424	down	E3.5.1.1, ansA, ansB; L-asparaginase [EC:3.5.1.1]
K01426	down	E3.5.1.4, amiE; amidase [EC:3.5.1.4]
K01455	down	E3.5.1.49; formamidase [EC:3.5.1.49]
K03518	down	coxS; aerobic carbon-monoxide dehydrogenase small subunit [EC:1.2.5.3]
K03519	down	coxM, cutM; aerobic carbon-monoxide dehydrogenase medium subunit [EC:1.2.5.3]
K03520	down	coxL, cutL; aerobic carbon-monoxide dehydrogenase large subunit [EC:1.2.5.3]
K03742	down	pncC; nicotinamide-nucleotide amidase [EC:3.5.1.42]
K01271	down	pepQ; Xaa-Pro dipeptidase [EC:3.4.13.9]
K27247	down	K27247; MFS transporter, DHA2 family, triacylglyceride efflux pump
K17468	down	dgaE; D-glucosaminate-6-phosphate ammonia-lyase [EC:4.3.1.29]
K00697	down	otsA; trehalose 6-phosphate synthase [EC:2.4.1.15 2.4.1.347]
K03705	down	hrcA; heat-inducible transcriptional repressor
K13993	down	HSP20; HSP20 family protein
K07667	down	kdpE; two-component system, OmpR family, KDP operon response regulator KdpE

## Sheet: Table S6
	Table S6. gene content between different gsSAR202
	Pathway	GCA220	GCA518	GCA201	GCA1349	GCA1336	GCA552	GCA561
	Glycolysis	9	7	10	5	7	7	7
	Pyruvate oxidation	7	6	6	6	5	4	4
	Pentose phosphate pathway	11	9	8	8	5	6	6
	Serine biosynthesis	6	5	5	0	4	3	3
	Threonine biosynthesis	8	6	7	7	9	7	8
	L-Methionine biosynthesis	5	4	5	5	9	5	5
	Cysteine biosynthesis	8	6	7	10	4	7	9
	Valine/isoleucine biosynthesis	7	6	7	8	4	7	9
	Leucine biosynthesis	5	6	5	4	5	5	4
	Lysine biosynthesis	9	8	9	11	8	8	9
	Ornithine biosynthesis	6	5	5	6	5	5	5
	Arginine biosynthesis	3	2	3	3	4	3	3
	Proline biosynthesis	3	3	3	3	3	3	3
	Histidine biosynthesis	9	10	10	8	10	9	9
	Shikimate pathway	7	8	7	7	8	5	8
	ryptophan biosynthesis	8	7	7	7	7	7	7
	Phenylalanine biosynthesis	2	1	2	2	2	2	2
	Tyrosine biosynthesis	2	1	2	1	2	2	2
	Pyridoxal biosynthesis	2	2	2	2	2	2	2
	Menaquinone biosynthesis	4	7	4	0	0	0	1
	Cobalamin biosynthesis	0	1	1	1	1	1	28
	Propanoyl-CoA metabolism	1	1	0	1	1	8	8
	N-cycling	5	5	3	2	5	4	5
	S-cycling	1	1	2	1	2	1	4
	ABC Transporters	23	25	25	25	30	32	37
